# Supplementary material for: Immune selection determines tumor antigenicity and influences response to checkpoint inhibitors
Source: Nat Genet. 2023 Mar 9;55(3):451–60. doi: 10.1038/s41588-023-01313-1 (PMC10011129; doi:10.1038/s41588-023-01313-1)
Supplement: Supplementary file 4 — Supplementary Tables 1–6, [file 41588_2023_1313_MOESM4_ESM.xlsx]

## Sheet: SuppTable1
Tumor	n_samples	muts	muts_sample	EscapedTruncating	EscapedAll	EscapedTruncating_pct	EscapedAll_pct	MinNasRemoved_TotalFromCohort	MinNasRemoved_TotalFromPatient	Average_Nas_removed	Median IdN/dS edited	Median idN/dS escaped	p-value adj
ACC	92	10748	116.826	0	0	0	0	0	45	0.48913	-	-	-
BLCA	412	134514	326.49	19	142	0.0461165	0.34466	56	622	1.50971	0.78	0.86	p=0.46
BRCA	986	120989	122.707	5	124	0.00507099	0.125761	21	879	0.891481	0.44	0.88	p=2.8e-04
CESC	289	103406	357.806	21	87	0.0726644	0.301038	10	326	1.12803	0.51	0.72	p=0.04
CHOL	51	5504	107.922	0	0	0	0	8	29	0.568627	-	-	-
CRC	537	329592	613.765	64	121	0.119181	0.225326	55	1392	2.59218	0.56	0.92	p=4.1e-07
DLBC	37	6407	173.162	0	0	0	0	0	54	1.45946	-	-	-
ESCA	184	45314	246.272	0	0	0	0	27	0	0	-	-	-
GBM	393	82766	210.601	11	72	0.0279898	0.183206	0	150	0.381679	0.42	0.99	p=0.31
HNSC	508	102310	201.398	36	129	0.0708661	0.253937	10	575	1.13189	0.56	0.73	p=0.02
KICH	66	2897	43.8939	0	0	0	0	0	28	0.424242	-	-	-
KIRC	336	26694	79.4464	5	43	0.014881	0.127976	10	305	0.907738	0.37	0.69	p=0.18
KIRP	281	23766	84.5765	3	33	0.0106762	0.117438	14	245	0.871886	0.46	0.69	p=0.63
LAML	144	9906	68.7917	0	0	0	0	0	0	0	-	-	-
LGG	510	35557	69.7196	6	30	0.0117647	0.0588235	0	256	0.501961	-	-	-
LIHC	364	54239	149.008	9	74	0.0247253	0.203297	10	385	1.05769	0.53	0.49	p=0.25
LUAD	567	208181	367.162	36	190	0.0634921	0.335097	124	760	1.34039	0.7	0.89	p=0.04
LUSC	495	181117	365.893	65	391	0.131313	0.789899	64	772	1.5596	0.73	0.89	p=0.15
MESO	82	3828	46.6829	0	0	0	0	13	36	0.439024	-	-	-
OV	436	75169	172.406	14	101	0.0321101	0.231651	7	427	0.979358	0.65	0.54	p=0.45
PAAD	182	29960	164.615	0	0	0	0	0	101	0.554945	-	-	-
PCPG	179	2412	13.4749	0	0	0	0	0	39	0.217877	-	-	-
PRAD	498	29287	58.8092	2	34	0.00401606	0.0682731	0	279	0.560241	-	-	-
SARC	237	28160	118.819	0	0	0	0	0	169	0.71308	-	-	-
SKCM	469	392572	837.041	36	246	0.0767591	0.52452	131	535	1.14072	0.82	0.98	p=0.01
STAD	440	213145	484.42	50	142	0.113636	0.322727	9	731	1.66136	0.58	1.02	p=9.4e-07
TGCT	145	3199	22.0621	0	0	0	0	0	40	0.275862	-	-	-
THCA	492	10900	22.1545	1	19	0.00203252	0.0386179	0	93	0.189024	-	-	-
THYM	123	4738	38.5203	0	0	0	0	0	32	0.260163	-	-	-
UCEC	530	886378	1672.41	76	194	0.143396	0.366038	151	2113	3.98679	0.58	1.05	p=1.39e-08
UCS	57	10450	183.333	0	0	0	0	5	42	0.736842	0.43	0.54	p=0.54
UVM	80	1857	23.2125	0	0	0	0	0	25	0.3125	-	-	-
Supp. Table 1. TCGA data analysed using SOPRANO (*CRC is composed of Colon adenocarcinoma and Rectum adenocarcinoma)

## Sheet: SuppTable2
TCGA_tumor	caller	correction	immunopeptidome	ON_dnds	ON_lowci	ON_highci	ON_muts	OFF_dnds	OFF_lowci	OFF_highci	OFF_muts	ImmunedNdS	immune_low	immune_high
TCGA_ACC	mutect	ssb192	A0201	1.62831	0.663063	3.9988	29	1.0364	0.928005	1.15745	1631	1.57113	0.714504	3.45483
TCGA_ACC	mutect	ssb192	protoHLA	1.18411	0.890119	1.5752	259	0.995571	0.917998	1.0797	2958	1.18937	0.969631	1.45892
TCGA_BLCA	mutect	ssb192	A0201	0.922733	0.767806	1.10894	490	1.10679	1.07637	1.13807	25687	0.833701	0.713329	0.974402
TCGA_BLCA	mutect	ssb192	protoHLA	1.03728	0.973037	1.10577	4473	1.0861	1.06403	1.10862	47152	0.955055	0.914482	0.997431
TCGA_BRCA	mutect	ssb192	A0201	1.0196	0.816891	1.27265	361	1.111	1.07609	1.14704	19960	0.917736	0.759128	1.10951
TCGA_BRCA	mutect	ssb192	protoHLA	1.1371	1.05271	1.22826	3335	1.122	1.09583	1.1488	36717	1.01345	0.960644	1.06917
TCGA_CESC	mutect	ssb192	A0201	1.014	0.801931	1.28217	309	1.0694	1.03217	1.10798	15458	0.948191	0.776936	1.15722
TCGA_CESC	mutect	ssb192	protoHLA	1.00566	0.925813	1.0924	2664	1.0722	1.04487	1.10023	29159	0.937947	0.886054	0.992883
TCGA_CHOL	mutect	ssb192	A0201	0.47176	0.143981	1.54578	11	1.39134	1.15406	1.67741	677	0.33907	0.124761	0.921531
TCGA_CHOL	mutect	ssb192	protoHLA	1.13769	0.725601	1.78381	104	1.17788	1.03186	1.34456	1226	0.965878	0.703198	1.32668
TCGA_COAD	mutect	ssb192	A0201	0.987292	0.84291	1.15643	710	1.10409	1.07991	1.12881	40421	0.894214	0.780534	1.02447
TCGA_COAD	mutect	ssb192	protoHLA	1.09503	1.03735	1.15592	6865	1.10246	1.08471	1.12049	74494	0.993262	0.956334	1.03162
TCGA_DLBC	mutect	ssb192	A0201	1.29054	0.545738	3.05188	27	1.04173	0.907569	1.19572	1012	1.23884	0.601319	2.55233
TCGA_DLBC	mutect	ssb192	protoHLA	0.960894	0.709755	1.3009	203	1.04965	0.948582	1.16148	1873	0.915444	0.748228	1.12003
TCGA_ESCA	mutect	ssb192	A0201	0.705895	0.462795	1.07672	91	1.07634	1.0147	1.14174	5744	0.655827	0.456092	0.943052
TCGA_ESCA	mutect	ssb192	protoHLA	1.0771	0.934412	1.24158	987	1.04748	1.00326	1.09366	10551	1.02827	0.931376	1.13526
TCGA_GBM	mutect	ssb192	A0201	1.26348	0.963885	1.65624	286	1.10646	1.06591	1.14855	15019	1.14191	0.90428	1.44203
TCGA_GBM	mutect	ssb192	protoHLA	1.165	1.06515	1.27421	2689	1.11264	1.08235	1.14378	27383	1.04706	0.98411	1.11403
TCGA_HNSC	mutect	ssb192	A0201	1.0193	0.812462	1.27882	341	1.06461	1.02911	1.10134	16933	0.957434	0.789479	1.16114
TCGA_HNSC	mutect	ssb192	protoHLA	0.959773	0.886004	1.03969	2837	1.07389	1.04737	1.10107	31305	0.893738	0.84593	0.94425
TCGA_KICH	mutect	ssb192	A0201	2.71268	0.326578	22.5331	7	1.00707	0.821625	1.23437	459	2.69364	0.397478	18.2547
TCGA_KICH	mutect	ssb192	protoHLA	1.27627	0.775214	2.10119	88	1.0177	0.87855	1.17888	875	1.25408	0.882379	1.78236
TCGA_KIRC	mutect	ssb192	A0201	0.868927	0.54237	1.39214	81	1.03867	0.968435	1.114	4149	0.836578	0.560047	1.24968
TCGA_KIRC	mutect	ssb192	protoHLA	1.11491	0.94845	1.31059	798	1.04519	0.992634	1.10053	7656	1.06671	0.955488	1.19087
TCGA_KIRP	mutect	ssb192	A0201	0.846626	0.553719	1.29451	99	1.04685	0.975128	1.12384	4022	0.808738	0.567842	1.15186
TCGA_KIRP	mutect	ssb192	protoHLA	0.948193	0.804092	1.11812	708	1.02563	0.973887	1.08013	7474	0.924495	0.825652	1.03517
TCGA_LAML	mutect	ssb192	A0201	1.20338	0.508882	2.84576	27	1.15666	1.03815	1.28871	1739	1.04039	0.490182	2.20822
TCGA_LAML	mutect	ssb192	protoHLA	1.03541	0.808707	1.32566	314	1.10842	1.02452	1.1992	3206	0.934126	0.78935	1.10546
TCGA_LGG	mutect	ssb192	A0201	1.53497	0.999653	2.35699	119	1.11357	1.05214	1.17859	6139	1.37842	0.950115	1.99984
TCGA_LGG	mutect	ssb192	protoHLA	1.12567	0.98342	1.28849	1102	1.12542	1.07907	1.17376	11134	1.00022	0.911358	1.09775
TCGA_LIHC	mutect	ssb192	A0201	1.00042	0.708299	1.41306	158	1.09668	1.04347	1.1526	8188	0.912228	0.678791	1.22598
TCGA_LIHC	mutect	ssb192	protoHLA	1.16107	1.02862	1.31057	1427	1.08504	1.04616	1.12536	15099	1.07007	0.983234	1.16458
TCGA_LUAD	mutect	ssb192	A0201	0.793202	0.662077	0.950321	524	1.10946	1.08109	1.13856	31342	0.714947	0.612415	0.834667
TCGA_LUAD	mutect	ssb192	protoHLA	0.984346	0.922604	1.05022	4614	1.10908	1.08784	1.13073	56280	0.887536	0.84811	0.928798
TCGA_LUSC	mutect	ssb192	A0201	0.886801	0.733725	1.07184	486	1.06839	1.03993	1.09762	27738	0.830036	0.705549	0.976511
TCGA_LUSC	mutect	ssb192	protoHLA	0.974586	0.912381	1.04104	4346	1.0778	1.05622	1.09983	49673	0.904234	0.863819	0.946543
TCGA_MESO	mutect	ssb192	A0201	0.349417	0.130136	0.938213	16	0.994123	0.826672	1.19549	559	0.351483	0.157421	0.784792
TCGA_MESO	mutect	ssb192	protoHLA	1.01054	0.648216	1.57538	97	1.07907	0.943826	1.2337	1096	0.936487	0.686796	1.27696
TCGA_OV	mutect	ssb192	A0201	1.07622	0.81092	1.42836	254	1.12637	1.07975	1.175	12254	0.955477	0.751028	1.21562
TCGA_OV	mutect	ssb192	protoHLA	1.12356	1.01383	1.24518	2048	1.09748	1.06397	1.13203	22423	1.02377	0.952875	1.09995
TCGA_PAAD	mutect	ssb192	A0201	1.20295	0.767686	1.88505	97	1.07785	1.01554	1.14399	5563	1.11607	0.755942	1.6478
TCGA_PAAD	mutect	ssb192	protoHLA	1.08088	0.93747	1.24622	985	1.09742	1.05065	1.14628	10398	0.984921	0.892275	1.08719
TCGA_PCPG	mutect	ssb192	A0201	1.62959	0.346055	7.67396	10	0.943568	0.761104	1.16978	410	1.72705	0.454675	6.56019
TCGA_PCPG	mutect	ssb192	protoHLA	1.65108	0.942526	2.89232	81	1.1587	0.982131	1.36701	761	1.42494	0.959674	2.11579
TCGA_PRAD	mutect	ssb192	A0201	1.28058	0.830397	1.97485	104	1.06907	1.00646	1.13558	5268	1.19784	0.825065	1.73907
TCGA_PRAD	mutect	ssb192	protoHLA	1.10088	0.948496	1.27775	890	1.09278	1.04492	1.14283	9573	1.00741	0.907718	1.11806
TCGA_READ	mutect	ssb192	A0201	1.32345	0.944673	1.85415	189	1.1772	1.12437	1.23251	10635	1.12424	0.840177	1.50437
TCGA_READ	mutect	ssb192	protoHLA	1.41479	1.25889	1.59001	1821	1.20836	1.16785	1.25028	19437	1.17084	1.07796	1.27172
TCGA_SARC	mutect	ssb192	A0201	0.848631	0.468118	1.53848	47	1.09279	1.0157	1.17574	3658	0.776572	0.460881	1.30853
TCGA_SARC	mutect	ssb192	protoHLA	1.09053	0.909927	1.30699	585	1.00395	0.951678	1.0591	6586	1.08624	0.956129	1.23406
TCGA_SKCM	mutect	ssb192	A0201	0.77074	0.684343	0.868054	1084	0.932474	0.916915	0.948297	59000	0.826554	0.746354	0.915381
TCGA_SKCM	mutect	ssb192	protoHLA	0.899063	0.861775	0.937965	8916	0.917368	0.905797	0.929088	103697	0.980045	0.9514	1.00955
TCGA_STAD	mutect	ssb192	A0201	1.10847	0.928225	1.32376	591	1.0322	1.00829	1.05668	34394	1.07389	0.920592	1.25275
TCGA_STAD	mutect	ssb192	protoHLA	1.06739	1.00724	1.13114	5857	1.0364	1.01873	1.05438	63354	1.0299	0.988728	1.07279
TCGA_TGCT	mutect	ssb192	A0201	1.41714	0.294398	6.82182	9	1.12723	0.93005	1.36622	567	1.25718	0.31654	4.99321
TCGA_TGCT	mutect	ssb192	protoHLA	0.868654	0.562428	1.34162	97	1.20097	1.03541	1.39301	983	0.72329	0.543193	0.963103
TCGA_THCA	mutect	ssb192	A0201	1.39522	0.596056	3.26592	29	1.13732	1.00162	1.2914	1263	1.22676	0.595093	2.52897
TCGA_THCA	mutect	ssb192	protoHLA	1.4693	1.07846	2.0018	240	1.10112	1.00426	1.20731	2364	1.33438	1.07389	1.65806
TCGA_THYM	mutect	ssb192	A0201	0.354199	0.0951157	1.31902	9	1.14773	0.942109	1.39824	521	0.308607	0.10096	0.943345
TCGA_THYM	mutect	ssb192	protoHLA	0.725123	0.469457	1.12003	90	1.29068	1.11922	1.48842	1053	0.561813	0.41945	0.752495
TCGA_UCEC	mutect	ssb192	A0201	1.01389	0.930228	1.10511	2460	1.10449	1.09101	1.11814	134482	0.917972	0.852627	0.988348
TCGA_UCEC	mutect	ssb192	protoHLA	1.10966	1.07771	1.14256	23955	1.08949	1.07977	1.0993	248700	1.01851	0.99809	1.03935
TCGA_UCS	mutect	ssb192	A0201	0.990886	0.456296	2.15185	31	1.29995	1.15954	1.45736	1787	0.76225	0.393514	1.47654
TCGA_UCS	mutect	ssb192	protoHLA	1.08357	0.841204	1.39578	327	1.245	1.1456	1.35302	3271	0.870343	0.734294	1.0316
TCGA_UVM	mutect	ssb192	A0201	1.2325	0.239122	6.35276	7	1.05239	0.818683	1.35281	300	1.17115	0.292081	4.69599
TCGA_UVM	mutect	ssb192	protoHLA	1.12947	0.638431	1.99818	61	1.40951	1.17292	1.69383	640	0.801317	0.54431	1.17968
Supp. Table 2. SOPRANO Cohort results for two immunopeptidomes

## Sheet: SuppTable3
Escape Genes
B2M
CALR
CANX
CD4
CD74
CD8A
CD8B
CIITA
CREB1
CTSB
CTSL
CTSS
ERAP1
ERAP2
FAS
HLA-A
HLA-B
HLA-C
HLA-DMA
HLA-DMB
HLA-DOA
HLA-DOB
HLA-DPA1
HLA-DPB1
HLA-DQA1
HLA-DQA2
HLA-DQB1
HLA-DRA
HLA-DRB1
HLA-DRB3
HLA-DRB4
HLA-DRB5
HLA-E
HLA-F
HLA-G
HSP90AA1
HSP90AB1
HSPA1A
HSPA1B
HSPA1L
HSPA2
HSPA4
HSPA5
HSPA6
HSPA8
HSPBP1
IFI30
IFNG
IRF1
KIR2DL1
KIR2DL2
KIR2DL3
KIR2DL4
KIR2DS1
KIR2DS2
KIR2DS4
KIR2DS5
KIR3DL1
KIR3DL2
KIR3DL3
KLRC1
KLRC2
KLRC3
KLRC4
KLRD1
LGMN
MEX3B
NFYA
NFYB
NFYC
PDIA3
PSMA7
PSMB10
PSMB11
PSMB6
PSMB8
PSMB9
PSME1
PSME2
PSME3
PSMF1
RFX5
RFXANK
RFXAP
TAP1
TAP2
TAPBP
TNF
Supplementary Table 3. List of escape genes

## Sheet: SuppTable4
sampleID	ON_dnds	ON_lowci	ON_highci	ON_muts	OFF_dnds	OFF_lowci	OFF_highci	OFF_muts	P-val	ON_na	ON_NA	ON_ns	ON_NS	OFF_na	OFF_NA	OFF_ns	OFF_NS	edited_na
TCGA-02-0047	Inf	NA	Inf	1	1.11591	0.448134	2.77874	26	0.0001	1	2819830	0	949071	20	36768600	6	12309100	1
TCGA-02-2485	0	0	NA	2	0.540542	0.196455	1.48729	16	0.945515	0	4277900	2	1345410	10	41957000	6	13607700	0
TCGA-02-2486	Inf	NA	Inf	1	0.578741	0.22785	1.47	19	0.0001	1	3051990	0	981216	12	38902400	7	13133400	1
TCGA-04-1331	1.29161	0.144358	11.5563	5	0.887208	0.538567	1.46154	79	0.0855506	4	2099750	1	678012	58	20215900	21	6493960	0.903078
TCGA-04-1332	Inf	NA	Inf	3	1.07111	0.486617	2.35766	35	0.0001	3	3466310	0	1074910	27	34144800	8	10836400	3
TCGA-04-1341	Inf	NA	Inf	1	1.18272	0.251151	5.56963	10	0.0001	1	4402680	0	1267230	8	49525000	2	14643500	1
TCGA-04-1343	0.485339	0.0810951	2.90467	5	0.653651	0.376855	1.13375	57	0.734249	3	2748490	2	889300	38	23123900	19	7557480	0
TCGA-04-1347	1.31919	0.147441	11.8032	5	1.05835	0.569127	1.9681	56	0.474118	4	1574510	1	519271	43	21685000	13	6938450	0.967845
TCGA-04-1348	0.313973	0.0196376	5.0199	2	1.40013	0.530209	3.69734	27	0.808906	1	3082060	1	967683	22	37437700	5	11913100	0
TCGA-04-1356	Inf	NA	Inf	3	0.86867	0.436635	1.72819	42	0.0001	3	1856100	0	581441	31	25686500	11	7917550	3
TCGA-04-1357	0.916376	0.0953176	8.80998	4	0.876936	0.442035	1.73972	43	0.912719	3	3184080	1	972605	32	29644500	11	8936240	0
TCGA-04-1361	0.850761	0.2257	3.20689	11	1.57327	0.903738	2.73882	90	0.890759	8	1901240	3	606563	75	19575300	15	6159440	0
TCGA-04-1362	Inf	NA	Inf	2	1.1322	0.461012	2.78057	29	0.0001	2	3360740	0	989946	23	32559600	6	9616690	2
TCGA-04-1542	Inf	NA	Inf	4	3.69747	0.873827	15.6453	26	0.0001	4	3729470	0	1123530	24	36009100	2	11095200	4
TCGA-04-1648	Inf	NA	Inf	7	0.708041	0.395681	1.26699	55	0.0001	7	1756620	0	523283	39	22205500	16	6450220	7
TCGA-04-1651	1.56261	0.182553	13.3756	6	0.600365	0.298739	1.20653	35	0.0001	5	2622050	1	819449	23	28679300	12	8983330	1.80023
TCGA-04-1655	1.20729	0.134934	10.8019	5	1.06506	0.4869	2.32976	37	0.774923	4	2560020	1	772672	29	30475300	8	8953970	0.686796
TCGA-05-4244	1.27113	0.14207	11.3732	5	1.1713	0.619606	2.21424	57	0.817906	4	1502930	1	477606	45	18885300	12	5898780	0.853201
TCGA-05-4249	1.61546	0.188728	13.828	6	1.05764	0.664303	1.68387	101	0.0317055	5	1246240	1	402651	78	15828500	23	4936400	1.90491
TCGA-05-4250	2.79704	0.349822	22.3641	9	0.981712	0.656582	1.46784	124	0.0001	8	1295270	1	452865	92	15202000	32	5190950	5.13983
TCGA-05-4382	1.28222	0.677255	2.42759	56	1.22182	0.987766	1.51134	506	0.664107	44	1273760	12	445430	398	11351300	108	3763520	9.68457
TCGA-05-4384	Inf	NA	Inf	2	1.11487	0.550818	2.25652	44	0.0001	2	1998680	0	670805	34	24281000	10	7961800	2
TCGA-05-4389	0.465003	0.104071	2.0777	7	1.06064	0.624344	1.80181	75	0.807351	4	1654160	3	576892	57	17908100	18	5998100	0
TCGA-05-4390	0.217794	0.0614596	0.771798	10	1.4356	0.978285	2.1067	174	0.0121306	4	1344640	6	439282	142	13821600	32	4471510	0
TCGA-05-4395	0.368496	0.0519058	2.61607	4	0.823918	0.512018	1.32581	82	0.651103	2	1645200	2	606249	58	17194800	24	5862250	0
TCGA-05-4396	0.170559	0.0312393	0.931218	6	0.890761	0.510688	1.5537	63	0.330511	2	1977170	4	674450	46	19551400	17	6436210	0
TCGA-05-4397	2.81727	0.647764	12.2529	18	1.31078	0.982783	1.74823	288	0.0001	16	1261980	2	444417	230	12569000	58	4154600	10.3207
TCGA-05-4398	0.681503	0.275064	1.68851	21	1.0183	0.755357	1.37278	233	0.691458	14	1245500	7	424406	176	12722000	57	4195600	0
TCGA-05-4402	1.68864	0.197277	14.4544	6	0.945099	0.515213	1.73368	55	0.0166465	5	3019910	1	1019910	41	25774800	14	8317960	2.03904
TCGA-05-4403	0.332744	0.0468698	2.36226	4	1.40021	0.675807	2.90112	46	0.884537	2	2565980	2	853814	37	24305700	9	8278330	0
TCGA-05-4405	0.58048	0.169926	1.98297	11	0.852856	0.560179	1.29845	109	0.846331	7	1378920	4	457392	79	15069200	30	4880450	0
TCGA-05-4410	0.502265	0.178775	1.41111	15	1.14837	0.883861	1.49204	325	0.0145713	9	826972	6	276906	253	11663800	72	3811830	0
TCGA-05-4415	Inf	NA	Inf	3	0.790867	0.449319	1.39204	58	0.0001	3	1420930	0	476541	41	18748700	17	6148080	3
TCGA-05-4417	0.773647	0.200055	2.99184	10	1.0695	0.620824	1.84243	72	0.736565	7	1826700	3	605666	55	17020000	17	5626330	0
TCGA-05-4418	2.72036	0.340231	21.751	9	1.79728	0.993003	3.25298	81	0.109217	8	1303950	1	443401	68	16434300	13	5646790	5.05921
TCGA-05-4420	0.65259	0.119527	3.563	6	0.917625	0.570356	1.47633	88	0.759449	4	1697600	2	553918	65	17345500	23	5632050	0
TCGA-05-4422	0	0	NA	1	1.21863	0.343884	4.31846	15	0.770415	0	4869990	1	1480280	12	57921600	3	17646200	0
TCGA-05-4424	1.9539	0.433081	8.81533	13	1.16501	0.839114	1.61747	205	0.0001	11	1229840	2	436907	159	12756300	46	4299460	5.37024
TCGA-05-4425	0.306382	0.0191629	4.89853	2	0.939581	0.341482	2.58524	20	0.752702	1	5936840	1	1818940	15	53008400	5	16601900	0
TCGA-05-4426	Inf	NA	Inf	2	2.0137	0.45441	8.92359	15	0	2	6104210	0	1892120	13	56892300	2	17625200	2
TCGA-05-4427	2.17471	0.646223	7.31851	23	1.00927	0.770118	1.32268	289	0.0001	20	1181990	3	385573	220	12313400	69	3897720	10.8034
TCGA-05-4430	2.35261	0.289442	19.1223	8	1.56972	0.864014	2.85183	76	0.122639	7	1466090	1	492734	63	16742100	13	5422940	4.02458
TCGA-05-4432	0.861444	0.167128	4.44024	7	0.961329	0.687048	1.34511	177	0.756281	5	1103830	2	380355	131	13204300	46	4457320	0
TCGA-05-5420	0.644244	0.0584153	7.10517	3	0.527693	0.249238	1.11724	29	0.611005	2	2984620	1	961412	18	31287300	11	10089500	0
TCGA-05-5423	1.02414	0.106527	9.84601	4	0.873983	0.48182	1.58534	54	0.606043	3	2798580	1	955379	39	23089600	15	7761510	0.0707123
TCGA-05-5425	1.50264	0.428196	5.27315	16	0.986996	0.695578	1.40051	166	0.00418452	13	1269830	3	440331	124	13386300	42	4475110	4.34858
TCGA-05-5428	0.717978	0.065101	7.91836	3	1.18351	0.764981	1.83103	116	0.991685	2	1149810	1	412769	90	14631000	26	5002390	0
TCGA-05-5429	1.21448	0.135737	10.8662	5	0.618557	0.113293	3.37719	6	0.483718	4	6795890	1	2063360	4	64238500	2	19867600	0.706396
TCGA-05-5715	1.00998	0.203844	5.00413	8	1.024	0.518845	2.021	45	0.974643	6	2577810	2	867845	34	27302000	11	9045030	0.0592848
TCGA-06-0125	Inf	NA	Inf	1	0.788921	0.277932	2.23938	17	0.0001	1	3166610	0	1043090	12	38624400	5	12696500	1
TCGA-06-0129	Inf	NA	Inf	2	0.640497	0.192866	2.12706	12	0	2	6655450	0	2079880	8	68189500	4	21837600	2
TCGA-06-0141	Inf	NA	Inf	1	0.913076	0.184285	4.524	8	0	1	12305000	0	3680610	6	127405000	2	38776800	1
TCGA-06-0152	Inf	NA	Inf	1	1.12519	0.370366	3.41838	18	0.0001	1	3710560	0	1147850	14	42200700	4	13566800	1
TCGA-06-0158	Inf	NA	Inf	2	0.734127	0.226075	2.38391	13	0.0001	2	3298120	0	1023580	9	41745300	4	13620600	2
TCGA-06-0174	Inf	NA	Inf	2	1.07225	0.392807	2.92696	21	0.0001	2	3187480	0	1046750	16	35242700	5	11809100	2
TCGA-06-0187	Inf	NA	Inf	1	0.499749	0.163487	1.52764	13	0	1	5360950	0	1637060	8	55632400	5	17376400	1
TCGA-06-0190	0	0	NA	1	1.37863	0.463884	4.09717	21	0.864058	0	4595690	1	1438520	17	43778500	4	14201000	0
TCGA-06-0210	0.658405	0.0596994	7.26135	3	0.413136	0.163052	1.04679	18	0.280148	2	2866730	1	943735	10	39625900	8	13096700	0
TCGA-06-0219	Inf	NA	Inf	2	3.81094	0.495515	29.3094	13	0.0001	2	5236180	0	1637820	12	59137600	1	18780800	2
TCGA-06-0644	Inf	NA	Inf	2	0.376942	0.136687	1.03949	15	0.0001	2	4151010	0	1317110	8	44595900	7	14708800	2
TCGA-06-0645	Inf	NA	Inf	1	0.80544	0.252608	2.56815	14	0.0001	1	4085160	0	1338000	10	42098400	4	13563100	1
TCGA-06-0649	0.165379	0.0149954	1.82392	3	1.21761	0.493702	3.00295	28	0.946926	1	3137330	2	1037700	22	29316500	6	9735260	0
TCGA-06-0686	0	0	NA	1	1.92588	0.567287	6.53818	21	0.785433	0	3246470	1	1068650	18	41110000	3	13195500	0
TCGA-06-0743	0.338029	0.0211423	5.40452	2	0.989072	0.442422	2.21116	31	0.844958	1	2968030	1	1003280	23	29580700	8	10176500	0
TCGA-06-0744	Inf	NA	Inf	1	1.41536	0.476245	4.20635	21	0.0001	1	3304340	0	1101510	17	35996800	4	11987900	1
TCGA-06-0745	0	0	NA	1	0.903461	0.328355	2.48586	20	0.945515	0	2179910	1	643463	15	42790100	5	12886400	0
TCGA-06-0747	Inf	NA	Inf	3	1.31245	0.438771	3.92579	20	0.0001	3	2828640	0	910190	16	33679000	4	11050500	3
TCGA-06-0749	0	0	NA	1	0.547766	0.19908	1.50717	16	0.945515	0	3643170	1	1157110	10	44560400	6	14645200	0
TCGA-06-0750	Inf	NA	Inf	2	4.16653	0.545036	31.8511	14	0	2	4525760	0	1435120	13	54577400	1	17492200	2
TCGA-06-0878	0.160351	0.0145394	1.76846	3	1.26865	0.2694	5.97434	10	0.565569	1	6283030	2	2014980	8	56364600	2	17876800	0
TCGA-06-0882	0.302574	0.0189247	4.83765	2	1.57286	0.34462	7.17861	12	0.739653	1	6519900	1	1972750	10	62942600	2	19800000	0
TCGA-06-1804	0.327358	0.0461113	2.32402	4	0.564154	0.258324	1.23206	27	0.736781	2	3226280	2	1056150	17	32659400	10	10838200	0
TCGA-06-2558	0.327564	0.0204877	5.23719	2	0.996931	0.362325	2.74304	20	0.752082	1	3795630	1	1243310	15	33075100	5	10991200	0
TCGA-06-2559	Inf	NA	Inf	1	0.40909	0.137482	1.21728	13	0.0001	1	2882950	0	1009340	7	37593500	6	13182100	1
TCGA-06-2562	Inf	NA	Inf	1	1.09348	0.400581	2.98489	21	0	1	2961610	0	1032280	16	38040300	5	12998800	1
TCGA-06-2563	0.653228	0.05923	7.20426	3	1.66499	0.364805	7.59907	12	0.764869	2	3798120	1	1240520	10	37964900	2	12642200	0
TCGA-06-2565	0.327275	0.0204697	5.23259	2	0.826793	0.320789	2.13095	21	0.749145	1	4436630	1	1452000	15	47234900	6	15621400	0
TCGA-06-2567	0	0	NA	1	0.451057	0.181428	1.12139	19	0.884034	0	3598210	1	1183040	11	41792300	8	13709600	0
TCGA-06-5408	Inf	NA	Inf	1	0.640387	0.218883	1.87359	15	0	1	5184100	0	1607490	10	50191200	5	16070900	1
TCGA-06-5411	Inf	NA	Inf	1	2.20487	0.271265	17.9214	8	0.0001	1	7835440	0	2404150	7	69297800	1	21827500	1
TCGA-06-5412	0.678787	0.0615474	7.48613	3	0.912933	0.290693	2.8671	15	0.816575	2	3515390	1	1193100	11	41934700	4	13921300	0
TCGA-06-5413	0.639751	0.0580079	7.05561	3	1.29498	0.365431	4.58904	15	0.754135	2	5617470	1	1796890	12	51570800	3	16695800	0
TCGA-06-5415	Inf	NA	Inf	3	0.802377	0.251647	2.55838	14	0.0001	3	4264520	0	1363950	10	47117500	4	15122400	3
TCGA-06-5416	1.23568	0.96361	1.58458	347	0.893096	0.833026	0.957497	3892	0.0001	266	705417	81	265434	2785	9514850	1107	3377710	50.7345
TCGA-06-5417	0.294604	0.0184262	4.71023	2	0.558194	0.222704	1.39908	20	0.734303	1	3390220	1	998773	13	44802500	7	13466100	0
TCGA-06-5856	Inf	NA	Inf	2	1.87804	0.553194	6.37576	21	0.0001	2	4807200	0	1484380	18	44676700	3	13984100	2
TCGA-06-5858	0.790429	0.19768	3.16056	9	0.645842	0.403733	1.03314	74	0.374185	6	1198210	3	473550	46	17278700	28	6792620	0
TCGA-06-5859	0.649512	0.058893	7.16327	3	0.839413	0.263263	2.67647	14	0.739589	2	3988380	1	1295250	10	52013400	4	17464300	0
TCGA-09-0364	Inf	NA	Inf	1	2.63313	0.333588	20.7842	10	0	1	7712950	0	2199710	9	79713000	1	23321600	1
TCGA-09-0366	Inf	NA	Inf	1	1.32795	0.642132	2.74622	47	0.0001	1	2363180	0	743836	38	29333600	9	9225810	1
TCGA-09-0367	0	0	NA	1	0.818999	0.260783	2.57209	15	0.824232	0	5443960	1	1570400	11	56640700	4	16868600	0
TCGA-09-0369	0.808593	0.156874	4.16782	7	0.997291	0.557689	1.78341	62	0.754883	5	1875700	2	606671	47	21366300	15	6800560	0
TCGA-09-1674	2.29392	0.282222	18.6453	8	1.70554	0.835883	3.47999	56	0.389853	7	2181030	1	714731	47	23675800	9	7732340	3.94846
TCGA-09-2044	Inf	NA	Inf	2	0.868512	0.469553	1.60645	51	0.0001	2	1575050	0	528514	37	24107700	14	7922420	2
TCGA-09-2045	Inf	NA	Inf	2	1.02971	0.379893	2.79106	22	0.0001	2	3637110	0	1094740	17	48797100	5	14778500	2
TCGA-09-2051	0.898158	0.323506	2.49359	19	1.0895	0.815324	1.45587	262	0.764004	14	1119370	5	359061	203	13233100	59	4190290	0
TCGA-09-2053	0.918429	0.0955312	8.82972	4	1.36147	0.792035	2.3403	88	0.75515	3	1974450	1	604464	72	20847900	16	6307510	0
TCGA-09-2056	0.928962	0.0966267	8.93098	4	1.58528	0.608745	4.12835	31	0.905994	3	3204510	1	992289	26	31745700	5	9678040	0
TCGA-10-0927	Inf	NA	Inf	1	0.627017	0.188807	2.08229	12	0.0001	1	5224870	0	1649680	8	69024300	4	21639700	1
TCGA-10-0931	Inf	NA	Inf	3	0.880147	0.347015	2.23235	23	0.0001	3	5710010	0	1789810	17	56344000	6	17502700	3
TCGA-10-0933	Inf	NA	Inf	2	0.895532	0.484161	1.65643	51	0.0001	2	2190220	0	748034	37	25975900	14	8801930	2
TCGA-12-0616	Inf	NA	Inf	1	1.30281	0.36764	4.61678	15	0.0001	1	5446900	0	1728530	12	57687000	3	18788800	1
TCGA-12-0618	0.307554	0.0192362	4.91727	2	0.725563	0.18762	2.80589	10	0.989485	1	6381420	1	1962630	7	62660100	3	19484500	0
TCGA-12-0619	Inf	NA	Inf	2	1.39147	0.396513	4.88302	16	0	2	4186140	0	1286690	13	44666900	3	14342900	2
TCGA-12-0821	0.329857	0.0206311	5.27386	2	0.853737	0.356584	2.04403	25	0.773788	1	3716130	1	1225790	18	35486400	7	11781800	0
TCGA-12-1597	0	0	NA	1	1.51961	0.436698	5.28792	17	0.776327	0	4265840	1	1357840	14	40538200	3	13200500	0
TCGA-12-3650	Inf	NA	Inf	2	1.6891	0.370088	7.70912	12	0	2	4263210	0	1422970	10	43882600	2	14824400	2
TCGA-12-3652	Inf	NA	Inf	2	0.766488	0.270029	2.17571	17	0.0001	2	4102690	0	1285810	12	40257700	5	12857100	2
TCGA-12-3653	Inf	NA	Inf	1	1.09192	0.22683	5.25635	9	0.0001	1	7866670	0	2396120	7	82023100	2	25589400	1
TCGA-12-5295	Inf	NA	Inf	3	0.930106	0.434149	1.99263	34	0.0001	3	3921460	0	1303190	25	35993500	9	12052000	3
TCGA-13-0724	Inf	NA	Inf	2	1.25414	0.474923	3.31182	27	0.0001	2	4671300	0	1335320	22	41582500	5	11852300	2
TCGA-13-0726	Inf	NA	Inf	2	1.04021	0.495239	2.18487	40	0.0001	2	2959830	0	898440	31	31203500	9	9423340	2
TCGA-13-0760	0.721305	0.222128	2.34227	13	1.44046	0.807222	2.57044	77	0.920386	9	2015740	4	646206	63	19892200	14	6367530	0
TCGA-13-0795	0.334901	0.0209466	5.35451	2	0.760208	0.386576	1.49496	40	0.871728	1	3166010	1	1060300	28	29286100	12	9541510	0
TCGA-13-0800	Inf	NA	Inf	6	1.51087	0.867895	2.63019	90	0.0001	6	1710540	0	518922	75	19570300	15	5913640	6
TCGA-13-0883	Inf	NA	Inf	1	1.91125	0.74317	4.91524	36	0.0001	1	3135480	0	954068	31	34933200	5	10768700	1
TCGA-13-0884	Inf	NA	Inf	6	0.964652	0.488772	1.90386	45	0.0001	6	2289860	0	711701	34	25048100	11	7817340	6
TCGA-13-0885	1.26755	0.14167	11.3411	5	1.09787	0.640728	1.88116	77	0.604046	4	1566500	1	496405	60	18853400	17	5864580	0.844311
TCGA-13-0886	0	0	NA	1	1.02993	0.413608	2.56466	26	0.887148	0	2904270	1	882535	20	39261100	6	12130900	0
TCGA-13-0888	0.328299	0.082105	1.31271	8	1.08908	0.68358	1.73511	100	0.269123	4	1754840	4	576112	77	18139200	23	5900840	0
TCGA-13-0890	0.304329	0.0190345	4.86571	2	1.93304	0.572023	6.53234	22	0.747735	1	1795720	1	546489	19	31268500	3	9543680	0
TCGA-13-0891	0.322992	0.0202018	5.16411	2	1.75027	0.603143	5.07914	26	0.781723	1	3782940	1	1221860	22	44743900	4	14238900	0
TCGA-13-0893	Inf	NA	Inf	1	2.25091	0.792983	6.3893	34	0.0001	1	2523660	0	754093	30	28788200	4	8639960	1
TCGA-13-0897	Inf	NA	Inf	3	0.906215	0.359719	2.28296	24	0	3	3352960	0	1019960	18	43335400	6	13090400	3
TCGA-13-0899	0	0	NA	1	1.03216	0.284057	3.75046	13	0.763274	0	7464890	1	2261430	10	68390500	3	21176900	0
TCGA-13-0906	Inf	NA	Inf	2	1.10479	0.30821	3.96013	14	0	2	6989970	0	2101560	11	83336400	3	25109700	2
TCGA-13-0908	Inf	NA	Inf	7	1.35947	0.803514	2.30009	93	0.0001	7	1440770	0	437084	76	18651000	17	5671610	7
TCGA-13-0913	Inf	NA	Inf	5	0.640218	0.243339	1.6844	19	0.0001	5	4885410	0	1433940	13	56164600	6	16595800	5
TCGA-13-0916	0	0	NA	1	1.95356	0.44084	8.65711	15	0.735729	0	6721040	1	2010480	13	65791200	2	19773400	0
TCGA-13-0920	0.950346	0.25728	3.51042	12	0.920536	0.627333	1.35078	138	0.881024	9	1167610	3	369878	103	14721000	35	4604780	0
TCGA-13-0923	1.48328	0.173286	12.6966	6	1.42021	0.588054	3.42995	34	0.936573	5	3408960	1	1011290	28	39745600	6	12095800	1.6291
TCGA-13-1404	Inf	NA	Inf	1	1.88562	0.656236	5.41812	29	0.0001	1	3752170	0	1126330	25	42613300	4	12856400	1
TCGA-13-1405	0.320954	0.0200743	5.13152	2	1.42035	0.625446	3.22555	38	0.955469	1	2650450	1	850673	31	33084700	7	10611100	0
TCGA-13-1409	0.62603	0.0567638	6.90429	3	0.948453	0.463655	1.94015	40	0.734229	2	2281640	1	714187	30	33423600	10	10566900	0
TCGA-13-1410	0.323186	0.0202139	5.16721	2	1.47975	0.687822	3.18348	44	0.932066	1	1967850	1	635982	36	26084200	8	8577370	0
TCGA-13-1411	0.616572	0.11293	3.36635	6	0.942229	0.374015	2.37369	24	0.74962	4	3290160	2	1014310	18	35950500	6	11291200	0
TCGA-13-1477	1.08126	0.29272	3.99398	12	0.939966	0.598189	1.47702	94	0.539509	9	1934910	3	697378	68	18632500	26	6696500	0.676351
TCGA-13-1481	1.4949	0.174643	12.796	6	1.84101	1.02501	3.30659	94	0.756342	5	1669210	1	499061	81	18478900	13	5459960	1.6553
TCGA-13-1482	Inf	NA	Inf	2	0.981877	0.359698	2.68025	21	0.0001	2	3047900	0	961748	16	39339200	5	12070700	2
TCGA-13-1483	0.64497	0.0584812	7.11318	3	0.911169	0.385285	2.15484	27	0.757182	2	2888150	1	931385	20	32080000	7	10230600	0
TCGA-13-1487	Inf	NA	Inf	3	1.27907	0.427613	3.82596	20	0	3	4250000	0	1301310	16	45450400	4	14533600	3
TCGA-13-1488	Inf	NA	Inf	3	0.938889	0.558627	1.578	76	0.0001	3	1704020	0	550202	57	19985500	19	6254720	3
TCGA-13-1492	0.347537	0.021737	5.55654	2	0.80757	0.422587	1.54328	44	0.926258	1	2589390	1	899910	31	28349900	13	9600930	0
TCGA-13-1496	Inf	NA	Inf	4	1.89788	0.658506	5.4699	28	0.0001	4	2081710	0	648387	24	31992600	4	10119700	4
TCGA-13-1497	Inf	NA	Inf	4	0.905387	0.492614	1.66403	54	0.0001	4	2079190	0	664620	40	22056200	14	6989290	4
TCGA-13-1498	1.64216	0.191846	14.0565	6	0.640874	0.373821	1.09871	59	0.0001	5	2425050	1	796462	39	23670100	20	7779260	1.95522
TCGA-13-1499	Inf	NA	Inf	1	0.656672	0.320112	1.34709	34	0.0001	1	2312190	0	731681	23	31025200	11	9743790	1
TCGA-13-1501	0.880168	0.0915514	8.46188	4	0.820136	0.398385	1.68838	38	0.865333	3	2708770	1	794724	28	29482800	10	8635680	0
TCGA-13-1507	Inf	NA	Inf	1	1.3394	0.621345	2.88726	43	0.0001	1	3017400	0	919748	35	29995900	8	9183180	1
TCGA-13-1509	0.328323	0.0205352	5.24934	2	0.945073	0.460583	1.9392	39	0.941594	1	2974290	1	976529	29	29802600	10	9712290	0
TCGA-13-1510	Inf	NA	Inf	5	1.43994	0.599332	3.45955	36	0.0001	5	2296740	0	672598	30	27723300	6	7983960	5
TCGA-13-1512	Inf	NA	Inf	4	0.827353	0.384572	1.77994	33	0.0001	4	4168110	0	1289760	24	36040400	9	11181800	4
TCGA-13-2060	0.943959	0.190519	4.67702	8	1.15644	0.528673	2.52964	37	0.797417	6	2828780	2	890084	29	32143000	8	10254200	0
TCGA-13-A5FT	0.293325	0.0183462	4.68977	2	4.29555	1.02496	18.0023	31	0.735406	1	2725980	1	799597	29	34840800	2	10321400	0
TCGA-14-0787	0	0	NA	1	0.963808	0.260923	3.56015	12	0.75916	0	4648080	1	1437250	9	58367200	3	18751600	0
TCGA-14-0789	0	0	NA	1	0.734577	0.317016	1.70213	25	0.735413	0	3976720	1	1365360	17	36201900	8	12514400	0
TCGA-14-0790	0.656367	0.0595146	7.23888	3	0.672518	0.271436	1.66625	21	0.968809	2	3427440	1	1124830	14	37300700	7	12542700	0
TCGA-14-0871	Inf	NA	Inf	3	0.755351	0.29307	1.94682	21	0.0001	3	5590640	0	1687080	15	47834700	6	14452800	3
TCGA-14-1034	0.969345	0.100827	9.31922	4	0.777073	0.319684	1.88887	23	0.643805	3	2114850	1	683340	16	32212300	7	10951200	0
TCGA-14-1823	0.602172	0.0546006	6.64118	3	1.24323	0.264	5.85459	10	0.788017	2	4216400	1	1269500	8	43884200	2	13639500	0
TCGA-14-1825	Inf	NA	Inf	2	1.17131	0.326769	4.19858	14	0.0001	2	3849910	0	1161070	11	43151300	3	13784600	2
TCGA-14-1829	0.318805	0.0199399	5.09716	2	0.904897	0.325931	2.51231	19	0.650739	1	2909470	1	927554	14	43633300	5	14101300	0
TCGA-14-2554	Inf	NA	Inf	1	2.33524	0.696543	7.82913	24	0.0001	1	3346470	0	1062340	21	35930500	3	11986600	1
TCGA-15-0742	Inf	NA	Inf	2	0.725397	0.252037	2.0878	16	0.0001	2	4276630	0	1386650	11	39613200	5	13061500	2
TCGA-16-1045	0.938513	0.0976202	9.0228	4	0.80495	0.370643	1.74816	31	0.717049	3	3079320	1	963327	22	33180000	9	10926100	0
TCGA-18-3406	1.48762	0.166266	13.3101	5	0.883258	0.532845	1.46411	74	0.0109296	4	1350560	1	502281	53	18067000	21	6322910	1.31115
TCGA-18-3407	Inf	NA	Inf	2	0.743527	0.342361	1.61477	31	0.0001	2	3356330	0	1011430	22	36018000	9	10955600	2
TCGA-18-3408	0.955298	0.0993661	9.18417	4	1.38414	0.465739	4.11355	21	0.784997	3	2975820	1	947598	17	34481100	4	11229800	0
TCGA-18-3409	1.09066	0.728931	1.63189	105	0.836396	0.738374	0.947431	1054	0.0001	69	1000270	36	569193	658	9604460	396	4834530	5.73548
TCGA-18-3410	0.860236	0.166893	4.43401	7	1.73896	0.960778	3.14742	81	0.907407	5	2111160	2	726438	68	19572900	13	6506960	0
TCGA-18-3411	0.864297	0.167681	4.45494	7	1.14068	0.736057	1.76774	113	0.745139	5	1154890	2	399267	87	15185000	26	5176470	0
TCGA-18-3412	0.332302	0.0207841	5.31295	2	1.36345	0.62978	2.95184	41	0.987629	1	2910790	1	967261	33	29425100	8	9726010	0
TCGA-18-3414	1.12768	0.117297	10.8415	4	1.37257	0.850373	2.21544	104	0.741937	3	1023640	1	384780	83	15072100	21	5234190	0.339675
TCGA-18-3415	1.35048	0.150938	12.0831	5	0.953796	0.530826	1.7138	59	0.189894	4	2058420	1	694964	44	21306400	15	6927940	1.03809
TCGA-18-3416	0.39202	0.119639	1.28453	11	1.02361	0.633989	1.65267	92	0.48935	6	1346540	5	439892	70	16890000	22	5433610	0
TCGA-18-3417	0.469613	0.149046	1.47966	12	1.1014	0.667844	1.81642	86	0.678334	7	1640270	5	550209	66	17026800	20	5682840	0
TCGA-18-3419	0.340684	0.0687602	1.68798	6	1.0969	0.695566	1.72979	105	0.256014	3	1858320	3	633100	81	17997000	24	5849140	0
TCGA-18-3421	0.112765	0.0227594	0.558716	8	0.960235	0.609713	1.51227	98	0.0499454	2	1578840	6	534115	73	16657600	25	5477810	0
TCGA-18-4083	1.33663	0.14939	11.9592	5	1.11602	0.726325	1.71481	118	0.388429	4	943745	1	315359	91	14538000	27	4813940	1.00739
TCGA-18-4086	1.50781	0.176151	12.9065	6	0.72442	0.379076	1.38438	44	0.00230657	5	2083380	1	628268	31	25205600	13	7657180	1.68393
TCGA-18-4721	1.96718	0.236824	16.3404	7	1.06183	0.571001	1.97458	56	0.0114178	6	2083720	1	683175	43	21700100	13	6966140	2.94995
TCGA-18-5592	0.681555	0.0617985	7.51667	3	1.2049	0.714882	2.03081	83	0.898769	2	1248770	1	425553	65	16524600	18	5513690	0
TCGA-18-5595	0.938664	0.242726	3.62999	10	1.10663	0.690909	1.7725	93	0.754035	7	1751600	3	704642	70	17697900	23	6435090	0
TCGA-19-0957	1.20484	0.255849	5.6738	10	0.976832	0.664957	1.43498	144	0.248406	8	1418500	2	427265	110	15701100	34	4740630	1.36009
TCGA-19-1389	0.62959	0.338754	1.17013	45	0.844406	0.685018	1.04088	447	0.531153	30	1185680	15	373246	327	12297200	120	3810580	0
TCGA-19-1390	Inf	NA	Inf	2	0.484349	0.237321	0.98851	31	0.0001	2	2608670	0	878931	18	26611100	13	9308770	2
TCGA-19-1787	1.14683	0.484939	2.71216	27	0.852203	0.671494	1.08154	300	0.00489409	20	1180610	7	473887	197	11802500	103	5258820	2.56067
TCGA-19-2625	Inf	NA	Inf	3	0.925801	0.365015	2.34815	23	0.0001	3	3655840	0	1167190	17	46900500	6	15324900	3
TCGA-19-2629	0.208768	0.0348829	1.24944	5	1.40255	0.577289	3.40756	32	0.952902	2	3885110	3	1216630	26	36908800	6	11946100	0
TCGA-19-5960	0	0	NA	1	2.37058	0.542102	10.3664	17	0.736383	0	6894110	1	2136330	15	57647700	2	18221100	0
TCGA-20-0987	Inf	NA	Inf	2	0.660173	0.269168	1.61917	22	0.0001	2	4169740	0	1265000	15	43644700	7	13446100	2
TCGA-20-0991	0.90778	0.176117	4.67907	7	1.06956	0.645467	1.7723	81	0.762035	5	1953350	2	709285	61	18719300	20	6564410	0
TCGA-20-1682	1.22434	0.13684	10.9545	5	0.702182	0.345516	1.42703	36	0.0580153	4	1903830	1	582733	25	26856300	11	8297530	0.732929
TCGA-20-1683	0.341765	0.0213759	5.46425	2	0.752174	0.40015	1.41388	45	0.913795	1	2370100	1	810017	31	28096400	14	9544110	0
TCGA-20-1684	0.295309	0.0184703	4.7215	2	0.896767	0.325922	2.46744	20	0.751901	1	3300980	1	974810	15	46863000	5	14008400	0
TCGA-20-1685	0.921763	0.0958779	8.86177	4	0.635784	0.299407	1.35007	31	0.289787	3	3721510	1	1143450	21	36456600	10	11037400	0
TCGA-20-1686	0.945059	0.0983011	9.08574	4	1.4792	0.688862	3.17631	45	0.734342	3	2139390	1	673950	37	27120100	8	8673750	0
TCGA-20-1687	Inf	NA	Inf	1	1.08105	0.401361	2.91178	23	0.0001	1	3267490	0	987064	18	36275300	5	10893200	1
TCGA-21-1070	1.31234	0.278677	6.18005	10	1.43058	0.935002	2.18884	142	0.812038	8	1117190	2	366533	116	13692000	26	4390310	1.90401
TCGA-21-1071	Inf	NA	Inf	6	1.61886	0.820994	3.19213	60	0.0001	6	1913720	0	634214	50	21650600	10	7009870	6
TCGA-21-1075	2.43435	0.299498	19.7867	8	1.48414	0.912351	2.41429	106	0.0130796	7	1718090	1	597490	86	17366700	20	5994110	4.12449
TCGA-21-1076	Inf	NA	Inf	5	1.58982	0.942982	2.68034	99	0.0001	5	1300300	0	427010	82	16013400	17	5277950	5
TCGA-21-1077	0.821897	0.212532	3.17843	10	0.883967	0.533983	1.46334	75	0.852823	7	1332580	3	469390	54	18595000	21	6392310	0
TCGA-21-1078	0.324994	0.020327	5.19612	2	0.919816	0.411443	2.05633	31	0.834891	1	3074550	1	999211	23	35680900	8	11415600	0
TCGA-21-1079	0.488086	0.266386	0.894297	42	0.779139	0.661924	0.91711	617	0.00603623	20	901781	22	484161	386	10051600	231	4686780	0
TCGA-21-1080	1.59731	0.742469	3.43636	44	1.06153	0.849064	1.32717	394	0.0001	36	1210350	8	429622	289	11723000	105	4521300	13.462
TCGA-21-1081	0.538424	0.128672	2.25302	8	0.8912	0.519239	1.52962	67	0.817047	5	1933430	3	624603	49	20121900	18	6587500	0
TCGA-21-1082	0.800162	0.206911	3.09438	10	0.741739	0.515543	1.06718	136	0.691168	7	1503960	3	515748	94	15154700	42	5022500	0
TCGA-21-1083	3.07136	0.712644	13.237	20	1.19329	0.851403	1.67247	199	0.0001	18	1119940	2	382193	156	12813500	43	4214620	12.1394
TCGA-21-5782	6.04877	0.804956	45.453	18	0.911334	0.618194	1.34348	129	0.0001	17	1430360	1	508936	94	14951500	35	5073440	14.1895
TCGA-21-5783	1.56545	0.526749	4.65238	21	1.15275	0.793418	1.67482	153	0.0660419	17	1368990	4	504255	117	14332800	36	5083740	6.14049
TCGA-21-5784	1.03107	0.107247	9.9126	4	0.890114	0.501389	1.58022	59	0.621054	3	2014960	1	692519	43	20063600	16	6645170	0.0903903
TCGA-21-5786	1.33768	0.149507	11.9685	5	1.16001	0.730494	1.84208	105	0.541989	4	1366580	1	457010	82	14769700	23	4805610	1.00974
TCGA-21-5787	0.541704	0.129456	2.26675	8	0.966096	0.647875	1.44062	129	0.72082	5	1429310	3	464558	97	14797300	32	4716080	0
TCGA-21-A5DI	0.175053	0.0320622	0.95575	6	0.758782	0.394459	1.45959	42	0.684149	2	2383700	4	834546	29	23110900	13	7861030	0
TCGA-22-0940	0.347874	0.0490011	2.46967	4	1.20149	0.648179	2.22713	58	0.705511	2	2028010	2	705492	45	19566400	13	6791440	0
TCGA-22-1000	Inf	NA	Inf	3	1.58468	0.541642	4.63632	24	0.0001	3	3179150	0	1032850	20	35448700	4	11235000	3
TCGA-22-1002	1.60855	0.187921	13.7688	6	1.85125	0.975685	3.51255	74	0.810272	5	1556700	1	500807	63	18545000	11	5994390	1.89162
TCGA-22-1005	1.41917	0.158616	12.6977	5	0.712581	0.446937	1.13611	81	0.0001	4	1324020	1	469754	55	16444100	26	5539300	1.18146
TCGA-22-1011	0.338922	0.0211981	5.41879	2	1.86049	0.782547	4.42327	41	0.943541	1	2274680	1	770938	35	29113000	6	9285330	0
TCGA-22-1012	Inf	NA	Inf	6	0.94469	0.588271	1.51705	90	0.0001	6	1871070	0	611157	67	18177500	23	5894900	6
TCGA-22-1016	Inf	NA	Inf	5	0.900634	0.584818	1.387	106	0.0001	5	1214600	0	409187	78	15243800	28	4928390	5
TCGA-22-4591	0.689239	0.126239	3.76309	6	0.663459	0.413048	1.06568	76	0.886037	4	1922710	2	662603	50	18732100	26	6462550	0
TCGA-22-4593	0.466438	0.104392	2.08411	7	0.710419	0.431426	1.16983	70	0.793906	4	1977880	3	691919	47	20002100	23	6953770	0
TCGA-22-4594	1.14301	0.237443	5.50228	9	1.29648	0.803695	2.09142	105	0.783352	7	1671130	2	545749	84	15952000	21	5170370	0.875829
TCGA-22-4595	1.44528	0.312267	6.68927	11	1.14288	0.720994	1.81162	108	0.280617	9	2006630	2	644476	85	16770900	23	5186390	2.77283
TCGA-22-4596	Inf	NA	Inf	1	1.17484	0.601699	2.29393	50	0.0001	1	2350090	0	791215	39	23698200	11	7852780	1
TCGA-22-4599	0.805357	0.208254	3.11446	10	1.00386	0.625673	1.61064	91	0.735794	7	1510250	3	521267	68	15294800	23	5193200	0
TCGA-22-4601	0.404039	0.123307	1.32392	11	1.15252	0.62176	2.13636	58	0.841854	6	2268780	5	763897	45	21111100	13	7028940	0
TCGA-22-4604	Inf	NA	Inf	5	1.425	0.825961	2.45849	83	0.0001	5	1579120	0	534912	67	18267600	16	6216420	5
TCGA-22-4605	Inf	NA	Inf	1	2.72929	0.82404	9.03967	28	0.0001	1	3125290	0	1026580	25	33442400	3	10952900	1
TCGA-22-4607	Inf	NA	Inf	2	1.34248	0.382553	4.7111	16	0	2	4670950	0	1470010	13	48077400	3	14894500	2
TCGA-22-4609	0.317527	0.0640864	1.57324	6	0.905203	0.521368	1.57162	66	0.6513	3	1615890	3	513088	49	19703100	17	6187760	0
TCGA-22-4613	1.04692	0.337649	3.24611	16	0.834642	0.607919	1.14592	185	0.121948	12	1451100	4	506395	131	13195600	54	4539960	0.537802
TCGA-22-5471	1.43876	0.160805	12.8729	5	0.808464	0.479078	1.36432	67	0.00529063	4	1722060	1	619407	47	18641200	20	6413080	1.21982
TCGA-22-5472	0.219944	0.0643852	0.751347	11	0.633854	0.459971	0.873471	163	0.0275522	4	1558230	7	599767	105	14616700	58	5117730	0
TCGA-22-5473	1.28156	0.472811	3.47368	22	0.76065	0.582908	0.992589	252	0.0001	17	895355	5	337485	173	11836400	79	4111360	3.73489
TCGA-22-5474	0.107826	0.0112157	1.03664	4	1.84552	0.638238	5.33646	27	0.847826	1	3455120	3	1117660	23	33797100	4	10847500	0
TCGA-22-5477	2.22961	0.268417	18.5203	7	0.659568	0.402642	1.08044	70	0.0001	6	2124750	1	789560	46	21195400	24	7293810	3.30894
TCGA-22-5478	0.496799	0.08301	2.97325	5	1.13164	0.624813	2.04958	63	0.983362	3	1861610	2	616564	49	20363900	14	6584160	0
TCGA-22-5479	0.817282	0.31064	2.15024	19	1.16136	0.803345	1.67893	157	0.88928	13	1323210	6	499124	120	13886600	37	4972600	0
TCGA-22-5480	0.104334	0.0108524	1.00306	4	1.13045	0.596138	2.14367	55	0.387962	1	2626290	3	822032	43	23054800	12	7273210	0
TCGA-22-5481	1.84969	0.409982	8.34516	13	1.43561	0.872073	2.3633	102	0.279894	11	1754990	2	590216	83	16910100	19	5557220	5.05306
TCGA-22-5482	0.665724	0.121933	3.63471	6	1.41106	0.731877	2.72053	58	0.856019	4	1981940	2	659713	47	21563000	11	7121140	0
TCGA-22-5483	Inf	NA	Inf	3	1.07277	0.577828	1.99165	57	0.0001	3	1646090	0	515056	44	19652900	13	6229070	3
TCGA-22-5485	0.513992	0.0858828	3.07615	5	0.887595	0.529962	1.48657	72	0.884563	3	1485090	2	508883	52	18527100	20	6324830	0
TCGA-22-5489	Inf	NA	Inf	7	0.776343	0.481259	1.25236	80	0.0001	7	1853300	0	627516	56	18144100	24	6036880	7
TCGA-22-5491	3.11546	0.389647	24.9101	9	1.3754	0.860625	2.19809	107	0.0001	8	1079280	1	420307	85	15207200	22	5413550	5.43216
TCGA-22-5492	3.36049	0.430169	26.2523	11	1.14331	0.642894	2.03323	66	0.0001	10	1906750	1	640762	51	18806800	15	6324100	7.02425
TCGA-22-A5C4	1.34671	0.285976	6.3419	10	1.5364	0.908655	2.59781	94	0.790559	8	1331050	2	448134	77	15426500	17	5232740	2.05959
TCGA-23-1021	0.104147	0.0108329	1.00126	4	0.867505	0.47105	1.59763	53	0.356841	1	2005560	3	626618	39	25840500	14	8047040	0
TCGA-23-1022	Inf	NA	Inf	4	1.4505	0.858377	2.45108	95	0.0001	4	2060290	0	662379	78	18779300	17	5936790	4
TCGA-23-1027	Inf	NA	Inf	2	5.34923	0.714083	40.0713	19	0.0001	2	2780000	0	818343	18	41741800	1	12404800	2
TCGA-23-1029	0.891815	0.0927629	8.57385	4	0.693211	0.352507	1.36321	40	0.449724	3	3257330	1	968312	28	30946100	12	9193790	0
TCGA-23-1030	Inf	NA	Inf	5	0.593877	0.276148	1.27718	29	0.0001	5	3540690	0	1077230	19	34252500	10	10706200	5
TCGA-23-1032	3.00132	0.380234	23.6905	10	0.514441	0.347163	0.762321	104	0.0001	9	1516110	1	505592	63	17077400	41	5717430	6.00132
TCGA-23-1110	0.318194	0.0199017	5.0874	2	1.74302	0.730333	4.1599	39	0.937678	1	1795910	1	571448	33	22933500	6	7267910	0
TCGA-23-1111	Inf	NA	Inf	3	1.104	0.501559	2.43006	35	0.0001	3	2869570	0	928534	27	34443000	8	11266700	3
TCGA-23-1113	Inf	NA	Inf	3	1.01313	0.404618	2.53678	25	0.0001	3	2987870	0	943537	19	36540900	6	11690700	3
TCGA-23-1114	2.58402	0.32318	20.6608	9	0.612469	0.369882	1.01416	67	0.0001	8	1824430	1	589295	44	21248400	23	6802770	4.90405
TCGA-23-1116	0.373763	0.125611	1.11216	13	0.989519	0.709398	1.38025	187	0.060464	7	1170970	6	375142	141	14086500	46	4547430	0
TCGA-23-1118	0.582164	0.0527864	6.42051	3	0.916549	0.491152	1.71039	54	0.748249	2	2604790	1	758208	41	27126500	13	7883320	0
TCGA-23-1122	Inf	NA	Inf	1	0.85452	0.473896	1.54086	57	0.0001	1	1166960	0	343090	42	19547300	15	5965560	1
TCGA-23-1123	Inf	NA	Inf	2	0.961601	0.410781	2.25102	29	0.0001	2	2411950	0	754314	22	29750400	7	9102550	2
TCGA-23-1809	Inf	NA	Inf	4	0.927017	0.367976	2.33537	24	0.0001	4	4197770	0	1288240	18	42052000	6	12994300	4
TCGA-23-2077	Inf	NA	Inf	4	0.987369	0.564508	1.72699	69	0.0001	4	2457870	0	743482	53	22245500	16	6630800	4
TCGA-23-2078	0.721216	0.315728	1.64748	27	1.04834	0.757316	1.4512	207	0.908741	19	1063230	8	322871	160	13676300	47	4211620	0
TCGA-23-2081	Inf	NA	Inf	6	0.974537	0.582895	1.62932	81	0.0001	6	1557620	0	453634	62	19789800	19	5910190	6
TCGA-23-2084	0.621139	0.155342	2.48364	9	0.995099	0.669261	1.47958	135	0.937666	6	1180970	3	366773	103	15520300	32	4798210	0
TCGA-24-0975	3.57917	0.465381	27.5269	13	1.02564	0.677728	1.55216	127	0.0001	12	1602880	1	478082	98	16966600	29	5149470	8.64727
TCGA-24-0979	0.215076	0.035937	1.28719	5	1.23185	0.614948	2.46763	49	0.681912	2	2375240	3	766286	39	26211800	10	8279260	0
TCGA-24-0982	0.337945	0.0682073	1.67441	6	1.31585	0.772759	2.24063	84	0.381096	3	2022350	3	683443	67	20481100	17	6838080	0
TCGA-24-1103	Inf	NA	Inf	4	1.47478	0.566315	3.8406	31	0.0001	4	3186500	0	902971	26	33997700	5	9642170	4
TCGA-24-1104	0.911311	0.18393	4.51526	8	0.626774	0.362213	1.08457	58	0.122586	6	2776990	2	843567	39	26234500	19	8010740	0
TCGA-24-1417	1.27537	0.142543	11.411	5	0.63184	0.332645	1.20014	42	0.00368792	4	3313810	1	1056580	28	29746900	14	9397640	0.863645
TCGA-24-1418	0.325307	0.0458223	2.30946	4	6.76403	0.909823	50.2868	22	0.772743	2	3597890	2	1170420	21	37753900	1	12160400	0
TCGA-24-1419	Inf	NA	Inf	1	1.34665	0.455751	3.97908	22	0.0001	1	4370000	0	1313910	18	53615000	4	16044600	1
TCGA-24-1422	3.94178	0.512529	30.3157	13	1.08883	0.703395	1.68547	115	0.0001	12	1319970	1	433586	89	16568100	26	5270070	8.95569
TCGA-24-1423	Inf	NA	Inf	2	0.914909	0.490273	1.70733	54	0.0001	2	1726310	0	501513	41	25361900	13	7357310	2
TCGA-24-1424	Inf	NA	Inf	3	1.25954	0.472721	3.356	25	0.0001	3	3023740	0	965284	20	33199000	5	10453900	3
TCGA-24-1425	0.551267	0.131742	2.30676	8	0.961946	0.537103	1.72284	61	0.813312	5	1719840	3	568855	46	21287500	15	6677420	0
TCGA-24-1426	2.37249	0.545498	10.3185	18	0.88906	0.668368	1.18262	251	0.0001	16	1110210	2	329245	188	13379800	63	3986240	9.25603
TCGA-24-1427	Inf	NA	Inf	1	0.964291	0.434953	2.13783	33	0.0001	1	3622390	0	1107950	25	36442900	8	11245300	1
TCGA-24-1428	1.20513	0.134693	10.7826	5	0.833729	0.389163	1.78615	34	0.301475	4	3054010	1	920123	25	32051300	9	9619960	0.680868
TCGA-24-1430	Inf	NA	Inf	1	4.57574	0.604405	34.6413	16	0.0001	1	3876650	0	1175670	15	46734400	1	14256300	1
TCGA-24-1431	0.973086	0.101216	9.35518	4	1.10988	0.598757	2.05732	58	0.812715	3	1913030	1	620514	45	23747300	13	7614150	0
TCGA-24-1434	0.16021	0.0145267	1.7669	3	1.05908	0.52199	2.14881	43	0.671265	1	2690380	2	862050	33	29650900	10	9515990	0
TCGA-24-1435	0.9292	0.0966515	8.93326	4	1.79866	0.757874	4.26874	42	0.737857	3	2684630	1	831519	36	27383700	6	8208980	0
TCGA-24-1436	0.656643	0.0595396	7.24191	3	0.792126	0.404222	1.55227	41	0.784537	2	2564430	1	841957	29	27271300	12	8938880	0
TCGA-24-1463	0.318088	0.019895	5.0857	2	1.69788	0.585088	4.92711	26	0.780644	1	2980630	1	948103	22	35462300	4	10947400	0
TCGA-24-1464	Inf	NA	Inf	5	1.38338	0.571159	3.35063	33	0.0001	5	3638040	0	1133810	27	37628900	6	11567800	5
TCGA-24-1469	0.610072	0.178589	2.08405	11	0.898508	0.595168	1.35645	115	0.863069	7	1736340	4	605310	84	17051600	31	5654180	0
TCGA-24-1470	0	0	NA	2	0.636185	0.297789	1.35912	30	0.542224	0	2984030	2	957239	20	31168300	10	9914400	0
TCGA-24-1474	Inf	NA	Inf	1	1.41956	0.584291	3.44889	32	0.0001	1	2868370	0	925069	26	31562800	6	10339700	1
TCGA-24-1551	Inf	NA	Inf	4	0.93481	0.37107	2.355	24	0.0001	4	4135580	0	1269590	18	44828800	6	13968800	4
TCGA-24-1552	Inf	NA	Inf	1	2.01615	0.599101	6.78491	23	0.0001	1	3530180	0	1046280	20	41872300	3	12663100	1
TCGA-24-1562	Inf	NA	Inf	2	0.966581	0.351295	2.65953	20	0.0001	2	6489790	0	2064360	15	64082600	5	20647000	2
TCGA-24-1564	0.885472	0.0921031	8.51287	4	0.969297	0.35509	2.64591	21	0.910022	3	3640060	1	1074390	16	41022400	5	12425900	0
TCGA-24-1603	0.643796	0.0583747	7.10022	3	1.03897	0.285933	3.77523	13	0.789525	2	4625660	1	1488990	10	54649200	3	17033700	0
TCGA-24-1616	0.316312	0.019784	5.05731	2	0.637501	0.239261	1.69859	18	0.734219	1	2885840	1	912827	12	36254700	6	11556200	0
TCGA-24-1842	Inf	NA	Inf	3	1.23776	0.462161	3.31497	24	0.0001	3	3326230	0	1063490	19	39936000	5	13008200	3
TCGA-24-1843	0.315072	0.0443807	2.2368	4	1.27556	0.480977	3.38281	26	0.794556	2	2310270	2	727902	21	30212500	5	9175680	0
TCGA-24-1844	0.203227	0.0339571	1.21628	5	1.12457	0.609319	2.07552	61	0.468602	2	1668350	3	508580	48	20702000	13	6305220	0
TCGA-24-1845	1.29401	0.487935	3.43172	26	1.22177	0.868216	1.71929	208	0.752306	21	1590430	5	490006	167	14479700	41	4343260	4.77132
TCGA-24-1846	1.96109	0.236091	16.2899	7	1.06868	0.648563	1.76092	87	0.00171325	6	1909770	1	624206	67	20136000	20	6423540	2.94048
TCGA-24-1847	Inf	NA	Inf	2	1.04615	0.516868	2.11744	44	0.0001	2	2231920	0	686118	34	25865000	10	7958450	2
TCGA-24-1849	0.957722	0.0996183	9.20748	4	1.17748	0.653383	2.12197	67	0.757719	3	2029290	1	647832	53	22798900	14	7091190	0
TCGA-24-1850	Inf	NA	Inf	6	0.751337	0.383407	1.47234	41	0.0001	6	2404320	0	735772	29	27282800	12	8482170	6
TCGA-24-2019	1.16779	0.321386	4.2433	13	1.20182	0.700691	2.06135	76	0.935856	10	1928640	3	675674	59	20309000	17	7032740	1.43682
TCGA-24-2024	0.208185	0.0347855	1.24595	5	1.08088	0.630183	1.85393	76	0.287479	2	2522590	3	787747	59	22119000	17	6888770	0
TCGA-24-2033	0.475616	0.134215	1.68545	10	1.10397	0.564311	2.15973	49	0.89102	6	2688260	4	852387	38	25118400	11	8027130	0
TCGA-24-2035	0.603037	0.206118	1.7643	15	1.77323	1.11691	2.81522	146	0.333447	10	1627440	5	490703	125	16734800	21	4985340	0
TCGA-24-2254	0.62069	0.0562796	6.8454	3	1.49409	0.697042	3.20254	46	0.816295	2	3003240	1	932040	38	28043400	8	8820920	0
TCGA-24-2261	Inf	NA	Inf	1	1.37587	0.518799	3.64882	26	0.0001	1	3129950	0	1010690	21	35814600	5	11732400	1
TCGA-24-2262	0.188344	0.0450104	0.788122	8	0.845996	0.529727	1.35109	89	0.1576	3	2425260	5	761307	65	20658700	24	6453110	0
TCGA-24-2267	0.312449	0.0440111	2.21817	4	1.01021	0.54231	1.8818	55	0.763004	2	2114060	2	660535	42	23158100	13	7241140	0
TCGA-24-2271	1.5151	0.177003	12.9689	6	0.945118	0.493879	1.80864	50	0.0889297	5	2192110	1	664254	38	24351600	12	7267940	1.69989
TCGA-24-2280	0.230172	0.0515142	1.02844	7	0.994557	0.673756	1.4681	142	0.0401693	3	1205180	4	369865	109	15901400	33	4787980	0
TCGA-24-2281	Inf	NA	Inf	3	1.46447	0.806082	2.66062	76	0.0001	3	2081070	0	629161	63	21432800	13	6476830	3
TCGA-24-2288	1.56391	0.452749	5.40218	18	1.21267	0.781662	1.88135	123	0.212281	15	1697030	3	530802	98	16808900	25	5199930	5.40868
TCGA-24-2289	1.1958	0.25393	5.63126	10	1.4705	0.85922	2.51667	95	0.748088	8	1957220	2	585112	79	19324400	16	5755250	1.30993
TCGA-24-2290	0.310982	0.0194506	4.97209	2	0.925142	0.393285	2.17626	28	0.34622	1	3294850	1	1024640	21	37255900	7	11489000	0
TCGA-24-2293	Inf	NA	Inf	14	0.828574	0.573253	1.19761	149	0.0001	14	1216430	0	341383	111	15842500	38	4493820	14
TCGA-24-2298	0.385358	0.129507	1.14667	13	1.14623	0.720902	1.8225	103	0.33012	7	1886590	6	623154	80	18881200	23	6222130	0
TCGA-25-1312	Inf	NA	Inf	1	0.606192	0.054965	6.68551	3	0.0001	1	10944200	0	3298200	2	165076000	1	50033900	1
TCGA-25-1313	0.737455	0.231287	2.35137	14	1.30864	0.839574	2.03978	128	0.895652	10	1579290	4	465862	104	17122300	24	5170840	0
TCGA-25-1314	Inf	NA	Inf	1	0.9265	0.451531	1.90109	39	0.0001	1	2904230	0	949950	29	31147200	10	9950990	1
TCGA-25-1315	0	0	NA	2	2.52257	0.761624	8.35497	28	0.795936	0	2961040	2	918814	25	32539700	3	9850030	0
TCGA-25-1319	0.972649	0.101171	9.35099	4	1.55455	0.645412	3.74432	35	0.739061	3	4059880	1	1316280	29	38796300	6	12478100	0
TCGA-25-1320	0.536495	0.128211	2.24495	8	0.940193	0.533138	1.65804	63	0.830787	5	2330460	3	750168	47	21640900	16	6926510	0
TCGA-25-1321	Inf	NA	Inf	1	0.604637	0.206664	1.76899	15	0.0001	1	4399520	0	1312990	10	51190700	5	15475900	1
TCGA-25-1323	Inf	NA	Inf	5	1.7323	0.81212	3.69512	49	0.0001	5	2541590	0	854647	41	23748600	8	8027280	5
TCGA-25-1326	1.65434	0.482037	5.67766	19	1.13316	0.770594	1.66633	152	0.0223837	16	1527730	3	473884	119	15446600	33	4853920	6.32846
TCGA-25-1328	Inf	NA	Inf	2	1.02403	0.411236	2.54995	26	0.0001	2	2893660	0	898819	20	33777100	6	10376600	2
TCGA-25-1329	0.625142	0.0566834	6.89451	3	2.08972	0.884717	4.93595	45	0.834731	2	2638250	1	824641	39	30078500	6	9670090	0
TCGA-25-2042	0.726306	0.301197	1.75142	24	1.05286	0.756383	1.46556	205	0.940634	17	1450440	7	433779	160	14738200	45	4364250	0
TCGA-25-2391	0.435737	0.072807	2.60781	5	1.15279	0.471222	2.82018	30	0.76928	3	3406470	2	989549	24	34478800	6	9936730	0
TCGA-25-2392	0.766778	0.148762	3.95229	7	0.992596	0.555878	1.77242	63	0.739735	5	2194070	2	672946	48	23416200	15	7263380	0
TCGA-25-2393	0.30631	0.0191584	4.89738	2	1.01513	0.481958	2.13813	39	0.968509	1	1925620	1	589836	30	29210200	9	8895640	0
TCGA-25-2397	0.601613	0.11019	3.28468	6	2.00334	0.595295	6.7418	23	0.734536	4	3977840	2	1196560	20	40337700	3	12121500	0
TCGA-25-2398	0.984763	0.102431	9.46744	4	0.625041	0.252274	1.54862	21	0.280233	3	3803790	1	1248610	14	41661900	7	13020200	0
TCGA-25-2399	Inf	NA	Inf	1	0.883601	0.31826	2.45318	19	0	1	4401740	0	1361240	14	41632700	5	13138100	1
TCGA-25-2400	1.26841	0.141766	11.3488	5	1.20654	0.621202	2.34342	53	0.896523	4	2317470	1	734878	42	25651500	11	8105830	0.846456
TCGA-25-2401	Inf	NA	Inf	4	1.0094	0.497502	2.048	43	0.0001	4	3033450	0	949547	33	30224100	10	9244900	4
TCGA-25-2404	Inf	NA	Inf	2	0.850999	0.306517	2.36267	19	0.0001	2	4416290	0	1329810	14	42569600	5	12938100	2
TCGA-25-2409	Inf	NA	Inf	1	0.612264	0.153122	2.44816	9	0.0001	1	6023860	0	1840820	6	63758100	3	19518400	1
TCGA-26-5132	Inf	NA	Inf	2	1.43444	0.408758	5.03382	16	0.0001	2	3428500	0	1120240	13	48403400	3	16022700	2
TCGA-26-5133	0	0	NA	1	3.89504	0.50645	29.9562	13	0.771117	0	5040240	1	1629860	12	59103800	1	19184300	0
TCGA-26-5134	Inf	NA	Inf	1	0.757972	0.267029	2.15153	17	0.0001	1	4118920	0	1302970	12	48137900	5	15203000	1
TCGA-26-5135	0.507796	0.0848474	3.03907	5	0.64564	0.273734	1.52283	23	0.792693	3	3421670	2	1158340	15	38115400	8	13124700	0
TCGA-27-1830	Inf	NA	Inf	1	0.279964	0.101521	0.772055	15	0	1	5447290	0	1690720	7	54557100	8	17456000	1
TCGA-27-1832	Inf	NA	Inf	1	2.84345	0.360234	22.4444	10	0.0001	1	4195140	0	1335380	9	62521500	1	19753000	1
TCGA-27-1834	0.689642	0.0625316	7.60584	3	0.293118	0.0985073	0.872199	13	0.0441771	2	4042680	1	1394000	6	43756400	7	14963400	0
TCGA-27-1835	Inf	NA	Inf	2	0.815234	0.316304	2.10116	21	0	2	4340450	0	1371550	15	39858500	6	12997600	2
TCGA-27-1837	Inf	NA	Inf	2	0.494205	0.13946	1.75132	10	0.0001	2	4969040	0	1668550	6	56961800	4	18767200	2
TCGA-27-2523	Inf	NA	Inf	1	1.21298	0.402574	3.65476	19	0.0001	1	5317010	0	1670700	15	50684700	4	16394500	1
TCGA-27-2526	Inf	NA	Inf	1	1.14692	0.377519	3.4844	18	0.0001	1	4373760	0	1395030	14	47614900	4	15603000	1
TCGA-28-1747	Inf	NA	Inf	4	3.23504	0.41411	25.2722	11	0.0001	4	5130200	0	1626310	10	53780800	1	17398300	4
TCGA-28-2499	Inf	NA	Inf	1	1.28586	0.273054	6.05537	10	0	1	8249640	0	2624640	8	83277600	2	26770900	1
TCGA-28-2513	Inf	NA	Inf	1	1.05255	0.385587	2.87317	21	0.0001	1	1792650	0	585185	16	31034800	5	10208000	1
TCGA-28-5207	0.632451	0.057346	6.97511	3	0.439454	0.176761	1.09255	19	0.416345	2	5148160	1	1627980	11	49849400	8	15932000	0
TCGA-28-5208	Inf	NA	Inf	1	2.33735	0.531208	10.2845	16	0	1	3977730	0	1263880	14	40730700	2	13600300	1
TCGA-28-5213	Inf	NA	Inf	1	0.917133	0.292031	2.88029	15	0.0001	1	3814500	0	1293810	11	44770500	4	14931100	1
TCGA-28-5215	Inf	NA	Inf	1	3.4115	0.440431	26.4249	12	0.0001	1	6963120	0	2107070	11	69780300	1	21641400	1
TCGA-28-5216	Inf	NA	Inf	1	0.614914	0.185162	2.0421	12	0.0001	1	5189430	0	1568600	8	54198800	4	16663800	1
TCGA-29-1688	Inf	NA	Inf	1	1.72902	0.724469	4.1265	39	0.0001	1	2849210	0	899039	33	33910300	6	10660300	1
TCGA-29-1691	1.46963	0.317529	6.80199	11	1.28118	0.773904	2.12095	93	0.595508	9	1833920	2	598931	74	18070500	19	5944300	2.87602
TCGA-29-1693	Inf	NA	Inf	6	1.19568	0.689486	2.0735	77	0.0001	6	1943450	0	611408	61	21314100	16	6684550	6
TCGA-29-1695	0.159938	0.014502	1.76391	3	0.66863	0.288555	1.54932	25	0.910846	1	2525180	2	807746	17	37165200	8	11694000	0
TCGA-29-1696	0.579368	0.0525329	6.38968	3	1.24862	0.47082	3.31138	26	0.735387	2	3644520	1	1055760	21	38370400	5	11407200	0
TCGA-29-1697	Inf	NA	Inf	2	0.743805	0.308452	1.79362	24	0.0001	2	4501110	0	1373000	17	42160500	7	12912600	2
TCGA-29-1698	Inf	NA	Inf	1	2.07886	0.882588	4.89658	47	0.0001	1	2243260	0	674775	41	28461800	6	8658750	1
TCGA-29-1699	Inf	NA	Inf	3	0.76759	0.392992	1.49925	42	0.0001	3	3434130	0	1036850	30	28856600	12	8860020	3
TCGA-29-1701	Inf	NA	Inf	2	1.99257	0.842317	4.71358	44	0.0001	2	2825860	0	873215	38	25399500	6	7991090	2
TCGA-29-1702	0.625395	0.0567062	6.89729	3	0.736659	0.283084	1.91698	20	0.850651	2	4585680	1	1433930	14	45101400	6	14239000	0
TCGA-29-1703	Inf	NA	Inf	2	2.40001	0.720599	7.99342	26	0.0001	2	3756900	0	1193750	23	34679700	3	10856300	2
TCGA-29-1705	0	0	NA	2	2.24862	0.670708	7.53874	24	0.790579	0	3484510	2	1133330	21	43219000	3	13883300	0
TCGA-29-1710	0	0	NA	1	1.02592	0.411998	2.55467	26	0.887148	0	2386870	1	736440	20	36951100	6	11372700	0
TCGA-29-1761	Inf	NA	Inf	4	1.19273	0.675345	2.10647	72	0.0001	4	2094220	0	669681	57	19138300	15	6007040	4
TCGA-29-1762	Inf	NA	Inf	1	0.987085	0.467259	2.08522	38	0.0001	1	3194490	0	973159	29	31546600	9	9663880	1
TCGA-29-1763	2.43678	0.562982	10.5472	19	0.790091	0.571705	1.0919	188	0.0001	17	1490010	2	427156	138	14718400	50	4213360	10.0236
TCGA-29-1766	1.27235	0.142206	11.3841	5	0.844844	0.533684	1.33742	92	0.0367534	4	1899110	1	604085	67	21153900	25	6668560	0.856221
TCGA-29-1768	0.151383	0.0137263	1.66955	3	1.36036	0.46039	4.01959	22	0.80481	1	5471370	2	1656540	18	48264000	4	14590300	0
TCGA-29-1769	Inf	NA	Inf	6	1.06815	0.508543	2.24357	40	0.0001	6	3601310	0	1135460	31	32284800	9	10011800	6
TCGA-29-1770	0.63754	0.217911	1.86525	15	1.03883	0.715535	1.50819	155	0.806178	10	1325950	5	422673	119	15727200	36	4942540	0
TCGA-29-1774	0	0	NA	1	2.12638	0.833072	5.42752	40	0.93385	0	3063380	1	929196	35	31412100	5	9542030	0
TCGA-29-1776	Inf	NA	Inf	2	1.45428	0.494738	4.27482	23	0.0001	2	4915720	0	1499940	19	45843500	4	14035600	2
TCGA-29-1777	Inf	NA	Inf	2	0.898546	0.500077	1.61452	59	0.0001	2	1908670	0	582709	44	23126600	15	7084200	2
TCGA-29-1778	0.903511	0.0939794	8.68629	4	0.963173	0.411452	2.2547	29	0.919176	3	3619580	1	1090110	22	36358900	7	11142700	0
TCGA-29-1781	0.608266	0.0551531	6.70838	3	0.867864	0.437463	1.72172	43	0.735691	2	3039540	1	924424	32	28625100	11	8539680	0
TCGA-29-1783	0.310205	0.019402	4.95966	2	1.44503	0.598332	3.4899	34	0.88828	1	3668900	1	1138110	28	35163600	6	10888400	0
TCGA-29-1784	Inf	NA	Inf	7	0.929784	0.527235	1.63968	63	0.0001	7	2136050	0	686914	47	23177300	16	7336130	7
TCGA-29-1785	0.309069	0.019331	4.9415	2	0.713074	0.350875	1.44916	36	0.844584	1	4425900	1	1367910	25	38452600	11	12064600	0
TCGA-29-A5NZ	0	0	NA	1	1.38403	0.465702	4.11323	21	0.864058	0	3311600	1	1105330	17	39868100	4	12983200	0
TCGA-2A-A8VO	0	0	NA	1	0.828395	0.219766	3.12259	11	0.754656	0	8155430	1	2538540	8	74521900	3	23150100	0
TCGA-2A-A8VT	0.29735	0.0185979	4.75413	2	1.51251	0.437866	5.22462	18	0.73967	1	5220620	1	1552350	15	57032700	3	17252500	0
TCGA-2A-A8VV	Inf	NA	Inf	1	1.78806	0.21526	14.8526	7	0.0001	1	7683910	0	2286530	6	83243500	1	24807400	1
TCGA-2A-A8VX	Inf	NA	Inf	2	0.714962	0.184879	2.76489	10	0	2	7182280	0	2197340	7	73295700	3	22458700	2
TCGA-2A-A8W1	0.306609	0.0191771	4.90217	2	2.17033	0.267015	17.6407	8	0.796168	1	11949500	1	3663830	7	104829000	1	32501900	0
TCGA-2A-AAYF	Inf	NA	Inf	1	0.476319	0.0795879	2.85069	5	0	1	9116410	0	2819870	3	106695000	2	33880600	1
TCGA-2A-AAYU	Inf	NA	Inf	1	2.2182	0.272905	18.0298	8	0.0001	1	7948290	0	2510760	7	82895900	1	26268500	1
TCGA-2E-A9G8	0.299651	0.0422084	2.12732	4	5.50321	0.734639	41.2248	19	0.774428	2	3634300	2	1089020	18	41357500	1	12644400	0
TCGA-2F-A9KO	0.731394	0.214105	2.49849	11	0.972739	0.726986	1.30157	237	0.948613	7	737813	4	308361	176	12357500	61	4166240	0
TCGA-2F-A9KP	0.237251	0.0396422	1.4199	5	1.09425	0.585276	2.04583	53	0.575991	2	2454080	3	873349	40	23914100	13	8504570	0
TCGA-2F-A9KQ	Inf	NA	Inf	3	1.85859	0.642759	5.37426	27	0.0001	3	4056440	0	1339870	23	39278200	4	12696000	3
TCGA-2F-A9KR	0.759899	0.190045	3.03848	9	1.22859	0.756733	1.99466	95	0.862588	6	1626560	3	618011	74	18221100	21	6352840	0
TCGA-2F-A9KT	1.30715	0.359739	4.74968	13	1.02011	0.70195	1.48248	144	0.149846	10	1496800	3	586963	107	15220200	37	5368900	2.34977
TCGA-2F-A9KW	0.664477	0.0602499	7.32832	3	0.989272	0.501247	1.95245	45	0.734293	2	2212070	1	734935	34	27656800	11	8851800	0
TCGA-2G-AAEX	Inf	NA	Inf	1	0.924083	0.186507	4.57854	8	0.0001	1	9871580	0	3005640	6	97344800	2	29984900	1
TCGA-2G-AAFE	Inf	NA	Inf	2	1.14407	0.319169	4.10094	14	0.0001	2	5671680	0	1738630	11	53838100	3	16798500	2
TCGA-2G-AAFI	Inf	NA	Inf	1	0.897183	0.0933211	8.62545	4	0	1	20573900	0	6077520	3	233308000	1	69773300	1
TCGA-2G-AAFL	0	0	NA	1	0.624583	0.114397	3.41009	6	0.738548	0	13505800	1	4230140	4	121630000	2	37984000	0
TCGA-2G-AAFN	Inf	NA	Inf	1	0.393729	0.088119	1.75924	7	0.0001	1	15706600	0	4581580	4	154190000	3	45531800	1
TCGA-2G-AAFY	Inf	NA	Inf	1	0.450638	0.0752968	2.69699	5	0	1	17630700	0	5286830	3	178488000	2	53622300	1
TCGA-2G-AAFZ	Inf	NA	Inf	1	0.391509	0.10513	1.45799	9	0.0001	1	7059010	0	2176920	5	90204900	4	28252800	1
TCGA-2G-AAG3	Inf	NA	Inf	1	0.615523	0.112738	3.36062	6	0.0001	1	7745620	0	2424260	4	113999000	2	35084500	1
TCGA-2G-AAG7	Inf	NA	Inf	2	0.761575	0.147752	3.92548	7	0	2	11152600	0	3352840	5	116584000	2	35515000	2
TCGA-2G-AAG9	Inf	NA	Inf	4	1.08155	0.224676	5.20643	9	0	4	9826740	0	3068120	7	97110400	2	30008600	4
TCGA-2G-AAGA	Inf	NA	Inf	1	2.67731	0.339185	21.133	10	0	1	8869320	0	2660280	9	104591000	1	31113600	1
TCGA-2G-AAGE	0	0	NA	1	1.05115	0.21836	5.06008	9	0.734254	0	10654100	1	3148450	7	142150000	2	42691800	0
TCGA-2G-AAGF	Inf	NA	Inf	1	0.593673	0.0538299	6.54744	3	0	1	31383100	0	9276840	2	298164000	1	88506000	1
TCGA-2G-AAGG	0.932078	0.0969508	8.96093	4	4.4263	0.582033	33.6616	15	0.798066	3	6718150	1	2087280	14	65837900	1	20815600	0
TCGA-2G-AAGJ	0	0	NA	1	0.303811	0.0759804	1.2148	8	0.744632	0	10384900	1	3062240	4	113996000	4	34633200	0
TCGA-2G-AAGO	Inf	NA	Inf	1	1.83848	0.221329	15.2714	7	0.0001	1	9206420	0	2808090	6	119174000	1	36516500	1
TCGA-2G-AAH8	Inf	NA	Inf	1	3.21592	0.415181	24.9099	12	0.0001	1	7575900	0	2217510	11	96474800	1	28205000	1
TCGA-2G-AAHA	Inf	NA	Inf	1	0.918538	0.0955424	8.83076	4	0	1	17557000	0	5231690	3	162609000	1	49787500	1
TCGA-2G-AAHT	Inf	NA	Inf	1	1.21723	0.136045	10.8909	5	0.0001	1	14015900	0	4203900	4	135470000	1	41224500	1
TCGA-2G-AAKG	Inf	NA	Inf	1	2.48239	0.310469	19.8483	9	0	1	10301200	0	3105540	8	109234000	1	33895200	1
TCGA-2G-AAKH	Inf	NA	Inf	1	0.977284	0.355184	2.68898	20	0.0001	1	4980220	0	1596130	15	48106100	5	15671100	1
TCGA-2G-AALN	0	0	NA	1	0.467391	0.0780959	2.79725	5	0.745092	0	14275100	1	4458500	3	158138000	2	49274800	0
TCGA-2G-AALR	0.305889	0.0191321	4.89066	2	0.922259	0.297442	2.85959	16	0.736238	1	6891380	1	2108000	12	63199300	4	19428700	0
TCGA-2G-AALW	Inf	NA	Inf	1	1.95518	0.441205	8.66428	15	0.0001	1	5919590	0	1716670	13	78941000	2	23745200	1
TCGA-2J-AAB1	Inf	NA	Inf	4	2.7771	0.641606	12.0203	19	0.0001	4	3621640	0	1173600	17	37950800	2	12399200	4
TCGA-2J-AAB8	Inf	NA	Inf	1	0.919877	0.362679	2.33312	23	0.0001	1	4277800	0	1398730	17	47004800	6	15260700	1
TCGA-2J-AAB9	Inf	NA	Inf	2	0.182031	0.0532865	0.621834	11	0.0001	2	8460260	0	2688870	4	83413300	7	26571700	2
TCGA-2J-AABA	Inf	NA	Inf	1	2.80034	0.354772	22.1041	10	0	1	5466570	0	1649120	9	73486600	1	22865300	1
TCGA-2J-AABE	Inf	NA	Inf	3	0.629857	0.236392	1.67823	18	0.0001	3	6488540	0	2003460	12	68509500	6	21575600	3
TCGA-2J-AABF	1.30608	0.145975	11.6858	5	1.07839	0.351622	3.30735	17	0.653388	4	4540590	1	1482590	13	45145200	4	14979800	0.937393
TCGA-2J-AABH	0.318148	0.0198988	5.08665	2	0.969697	0.262517	3.58191	12	0.736828	1	4783910	1	1521990	9	52671700	3	17025200	0
TCGA-2J-AABK	Inf	NA	Inf	2	1.37049	0.390535	4.80939	16	0.0001	2	4513780	0	1426150	13	48692500	3	15399800	2
TCGA-2J-AABO	0.649212	0.0588658	7.15996	3	0.629636	0.266949	1.48508	23	0.95426	2	4086000	1	1326340	15	36225100	8	12164600	0
TCGA-2J-AABP	Inf	NA	Inf	2	1.04836	0.51398	2.13833	41	0.0001	2	2909760	0	991476	31	27240000	10	9212040	2
TCGA-2K-A9WE	0.152271	0.0138069	1.67935	3	1.28597	0.484901	3.41041	26	0.878784	1	4966660	2	1512560	21	46793300	5	14327300	0
TCGA-2L-AAQA	Inf	NA	Inf	3	1.41895	0.477452	4.21701	21	0.0001	3	4401690	0	1424220	17	42016300	4	14028000	3
TCGA-2L-AAQE	Inf	NA	Inf	1	1.26811	0.269283	5.97175	10	0.0001	1	6578300	0	2080140	8	62366400	2	19771800	1
TCGA-2L-AAQI	0	0	NA	1	1.10745	0.230054	5.33107	9	0.734254	0	6753200	1	2110150	7	65792800	2	20817700	0
TCGA-2L-AAQJ	Inf	NA	Inf	1	1.80238	0.694095	4.6803	32	0.0001	1	3224430	0	1036700	27	32154700	5	10732400	1
TCGA-2L-AAQL	Inf	NA	Inf	1	0.865234	0.338567	2.21117	22	0.0001	1	4223000	0	1359060	16	43743400	6	14193100	1
TCGA-2L-AAQM	Inf	NA	Inf	1	1.75048	0.387991	7.89757	13	0	1	5857830	0	1835710	11	66158400	2	21056200	1
TCGA-2V-A95S	0.993009	0.103289	9.54672	4	1.08833	0.516712	2.29231	39	0.875934	3	2434610	1	805863	30	28677100	9	9363050	0
TCGA-2W-A8YY	1.11853	0.93985	1.33118	654	0.874198	0.821749	0.929994	4535	0.0001	482	1219310	172	486680	3037	9689260	1498	4177990	51.0776
TCGA-2Y-A9GS	Inf	NA	Inf	3	2.01822	0.597228	6.82018	22	0.0001	3	4544150	0	1392520	19	41268900	3	13151000	3
TCGA-2Y-A9GT	Inf	NA	Inf	2	1.17529	0.537289	2.57087	37	0.0001	2	2557460	0	820655	29	30793700	8	9983850	2
TCGA-2Y-A9GU	1.02346	0.206564	5.07091	8	0.990673	0.550396	1.78314	58	0.923787	6	2029330	2	692312	43	22138900	15	7650840	0.137528
TCGA-2Y-A9GV	Inf	NA	Inf	1	2.76589	0.837156	9.1383	29	0.0001	1	2766550	0	893722	26	36845700	3	11759000	1
TCGA-2Y-A9GW	0.654347	0.0593314	7.21659	3	0.690246	0.336479	1.41596	34	0.917227	2	3837750	1	1255610	23	32693800	11	10792800	0
TCGA-2Y-A9GX	0.336695	0.0210588	5.3832	2	0.708501	0.246166	2.03917	16	0.73495	1	3129120	1	1053560	11	41896800	5	13492700	0
TCGA-2Y-A9GY	Inf	NA	Inf	2	0.703738	0.267482	1.85152	19	0.0001	2	2055530	0	669087	13	31801200	6	10329100	2
TCGA-2Y-A9GZ	0.318361	0.0448438	2.26015	4	0.641238	0.320678	1.28224	36	0.800101	2	3292870	2	1048320	24	29605700	12	9492150	0
TCGA-2Y-A9H0	Inf	NA	Inf	4	1.23488	0.502823	3.03276	29	0.0001	4	3152980	0	999713	23	34943400	6	11256800	4
TCGA-2Y-A9H1	0.670384	0.0607855	7.39346	3	1.23912	0.654485	2.34601	56	0.800631	2	2937330	1	984569	44	24722700	12	8354860	0
TCGA-2Y-A9H2	Inf	NA	Inf	3	1.16883	0.473927	2.88267	28	0.0001	3	4245570	0	1338170	22	47918400	6	15275100	3
TCGA-2Y-A9H3	0.348662	0.0703703	1.72751	6	1.02676	0.560759	1.88	56	0.783336	3	2212030	3	771250	42	21043900	14	7202320	0
TCGA-2Y-A9H4	0.32238	0.0201635	5.15431	2	0.574997	0.241215	1.37065	22	0.734288	1	3183730	1	1026370	14	39958000	8	13129000	0
TCGA-2Y-A9H5	Inf	NA	Inf	2	0.776605	0.339972	1.77402	27	0.0001	2	3612210	0	1166670	19	35117100	8	11483000	2
TCGA-2Y-A9H6	0.317206	0.0446811	2.25195	4	0.675047	0.291325	1.56419	25	0.752062	2	4714860	2	1495580	17	42879800	8	13621600	0
TCGA-2Y-A9H7	Inf	NA	Inf	1	0.941784	0.421269	2.10544	31	0.0001	1	3310160	0	1085390	23	33881200	8	11098700	1
TCGA-2Y-A9H8	0.329136	0.020586	5.26234	2	0.784459	0.34341	1.79196	27	0.777342	1	2517810	1	828702	19	33006500	8	10902000	0
TCGA-2Y-A9H9	Inf	NA	Inf	3	1.06569	0.556886	2.03938	50	0.0001	3	2672620	0	894862	38	24402900	12	8212420	3
TCGA-2Y-A9HA	0.397557	0.106755	1.48052	9	1.03037	0.552145	1.9228	54	0.937123	5	2249490	4	715441	41	23315100	13	7617100	0
TCGA-2Y-A9HB	0.105904	0.0110157	1.01816	4	0.644671	0.301761	1.37725	30	0.821852	1	2839710	3	902212	20	33721100	10	10869500	0
TCGA-2Z-A9J1	Inf	NA	Inf	3	1.07267	0.513291	2.24164	42	0.0001	3	2794550	0	807944	33	33212300	9	9716100	3
TCGA-2Z-A9J2	0.928342	0.0965622	8.92501	4	0.672274	0.290128	1.55777	25	0.436658	3	3598320	1	1113490	17	35279600	8	11161200	0
TCGA-2Z-A9J3	0.635054	0.0575821	7.00382	3	1.05754	0.567721	1.96997	55	0.766026	2	2071880	1	657878	42	25296900	13	8280540	0
TCGA-2Z-A9J5	Inf	NA	Inf	1	1.96619	0.762867	5.0676	35	0.0001	1	2126700	0	705413	30	30372600	5	9953050	1
TCGA-2Z-A9J6	0.31407	0.0196437	5.02145	2	3.00384	0.699663	12.8963	21	0.734221	1	3436690	1	1079360	19	45421200	2	14361900	0
TCGA-2Z-A9J7	Inf	NA	Inf	2	0.704992	0.267959	1.85482	19	0.0001	2	4913540	0	1624510	13	52722200	6	17154800	2
TCGA-2Z-A9JD	0.65892	0.059746	7.26703	3	0.663101	0.363872	1.2084	48	0.986336	2	2939920	1	968586	32	30532600	16	10123100	0
TCGA-2Z-A9JE	0.975789	0.101497	9.38117	4	0.807095	0.400358	1.62705	38	0.602055	3	3144840	1	1022900	27	35306000	11	11609200	0
TCGA-2Z-A9JG	0.40956	0.0916623	1.82998	7	0.898618	0.401961	2.00894	31	0.768502	4	3906270	3	1199890	23	35436400	8	11076100	0
TCGA-2Z-A9JK	1.29922	0.145209	11.6245	5	1.30545	0.570237	2.98858	35	0.992833	4	3200710	1	1039610	28	34906600	7	11392200	0.92124
TCGA-2Z-A9JL	Inf	NA	Inf	3	0.739416	0.377324	1.44898	41	0.0001	3	3064150	0	926852	29	31698800	12	9698730	3
TCGA-2Z-A9JM	0	0	NA	1	0.399799	0.175308	0.911764	23	0.699018	0	4507310	1	1385570	13	44169900	10	13583900	0
TCGA-2Z-A9JN	Inf	NA	Inf	1	0.237092	0.0530627	1.05936	7	0.0001	1	9395130	0	2922470	3	106879000	4	33786900	1
TCGA-2Z-A9JO	Inf	NA	Inf	1	0.528337	0.208006	1.34198	19	0.0001	1	3858370	0	1184480	12	63284900	7	19504200	1
TCGA-2Z-A9JP	1.22755	0.137199	10.9832	5	0.889234	0.350597	2.2554	23	0.496158	4	4675850	1	1434960	17	47587800	6	14935300	0.741477
TCGA-2Z-A9JQ	0.652359	0.0591511	7.19466	3	0.553116	0.25327	1.20795	27	0.6968	2	2941560	1	959476	17	36611200	10	11911900	0
TCGA-2Z-A9JR	Inf	NA	Inf	3	1.86852	0.550391	6.34345	21	0.0001	3	4080480	0	1243560	18	52692100	3	16409400	3
TCGA-2Z-A9JS	0.769756	0.149339	3.96764	7	0.905638	0.504024	1.62727	59	0.781561	5	3179210	2	978887	44	27954600	15	8630710	0
TCGA-2Z-A9JT	0	0	NA	2	1.04665	0.473862	2.31181	34	0.623473	0	3384040	2	1081400	26	37065100	8	11936700	0
TCGA-30-1714	Inf	NA	Inf	4	2.09879	0.626018	7.03643	24	0.0001	4	3430510	0	1008000	21	39190200	3	11750300	4
TCGA-30-1718	0.956503	0.0994916	9.19577	4	1.40246	0.785264	2.50477	76	0.741583	3	1305850	1	416350	62	19091600	14	6046030	0
TCGA-30-1853	1.75433	0.211199	14.5724	7	0.709307	0.395508	1.27208	54	0.0001	6	2882110	1	842696	38	29047200	16	8675110	2.57989
TCGA-30-1855	0	0	NA	1	0.817382	0.439792	1.51916	49	0.214933	0	2799360	1	924010	35	25714500	14	8407430	0
TCGA-30-1857	0	0	NA	1	2.00044	0.84692	4.72508	45	0.777977	0	2339640	1	720925	39	27397700	6	8431920	0
TCGA-30-1862	Inf	NA	Inf	5	1.03843	0.491566	2.19369	38	0.0001	5	3667720	0	1179200	29	31554700	9	10169200	5
TCGA-31-1950	0.321545	0.0452924	2.28275	4	0.687047	0.408526	1.15546	65	0.856135	2	1484320	2	477275	44	21267900	21	6973930	0
TCGA-31-1953	0.873933	0.0909029	8.40194	4	1.10461	0.583436	2.09133	56	0.755505	3	2196600	1	639894	44	25525600	12	7689760	0
TCGA-31-1959	0.488208	0.0815744	2.92184	5	1.02941	0.539003	1.96601	51	0.86373	3	2814970	2	916193	39	27102700	12	8584560	0
TCGA-32-1970	0.655418	0.0594285	7.2284	3	1.47636	0.559075	3.89864	27	0.734244	2	4180570	1	1370010	22	34858000	5	11696100	0
TCGA-32-1982	Inf	NA	Inf	3	1.04741	0.383706	2.85915	21	0.0001	3	3453580	0	1128790	16	35473000	5	11610900	3
TCGA-32-2616	0.732296	0.428336	1.25196	56	1.11517	0.91624	1.35729	484	0.0927977	34	922787	22	437252	344	10484200	140	4758240	0
TCGA-32-2632	Inf	NA	Inf	2	0.54305	0.225081	1.31021	21	0.0001	2	2635070	0	864798	13	29628600	8	9901430	2
TCGA-32-2634	0.616714	0.0559191	6.80155	3	1.42085	0.306987	6.57618	11	0.774652	2	4013370	1	1237550	9	54682700	2	17265700	0
TCGA-32-2638	1.02183	0.106287	9.82384	4	0.86261	0.334686	2.22327	21	0.753974	3	4112550	1	1400780	15	40854200	6	14096500	0.0641
TCGA-32-4213	Inf	NA	Inf	2	0.832939	0.296943	2.33643	18	0.0001	2	4817940	0	1539250	13	52713000	5	16887200	2
TCGA-32-5222	0.360019	0.0225177	5.75611	2	0.775211	0.269344	2.23117	16	0.734535	1	3134720	1	1128560	11	35845700	5	12630900	0
TCGA-33-4532	3.05593	0.387153	24.1216	10	1.20712	0.775016	1.88015	115	0.0001	9	1526440	1	518300	90	15297700	25	5129500	6.05491
TCGA-33-4533	1.02064	0.106163	9.81237	4	1.07679	0.660125	1.75646	89	0.88057	3	1424080	1	484491	68	16884600	21	5614780	0.0606678
TCGA-33-4538	Inf	NA	Inf	6	1.22394	0.677528	2.211	65	0.0001	6	2060810	0	711361	51	20649600	14	6937900	6
TCGA-33-4547	0.521522	0.170611	1.59419	13	0.746833	0.459044	1.21505	78	0.763479	8	2099530	5	684345	55	20550800	23	6418260	0
TCGA-33-4566	1.39078	0.607516	3.18392	35	1.01515	0.806328	1.27805	391	0.00185178	28	1281650	7	445624	295	11708800	96	3868040	7.86744
TCGA-33-4582	0.345255	0.0696827	1.71063	6	0.868782	0.531202	1.42089	79	0.571471	3	1850760	3	638984	57	19737400	22	6618330	0
TCGA-33-4583	1.24226	0.346563	4.45288	14	1.02538	0.729658	1.44095	179	0.234275	11	1238110	3	419468	135	13636600	44	4557320	2.14514
TCGA-33-4586	0.511996	0.0855493	3.06421	5	0.849819	0.552223	1.30779	101	0.978997	3	1720920	2	587403	72	15307300	29	5239510	0
TCGA-33-4587	1.5912	0.343794	7.36462	11	0.81906	0.498232	1.34648	75	0.000387743	9	1591090	2	562608	53	18997400	22	6458870	3.34388
TCGA-33-4589	0.342342	0.0690948	1.6962	6	1.11195	0.567235	2.17977	48	0.89166	3	2787390	3	954242	37	26958600	11	8911990	0
TCGA-33-6737	0.491119	0.197544	1.22099	19	1.10832	0.775638	1.58368	172	0.205438	11	1347080	8	481147	133	14327300	39	4656300	0
TCGA-33-6738	0.515199	0.145385	1.82572	10	0.899804	0.60384	1.34083	123	0.760235	6	1709830	4	587269	90	15910200	33	5249220	0
TCGA-33-A4WN	0.517522	0.0864726	3.09728	5	1.26307	0.700878	2.27621	67	0.9034	3	2116430	2	730200	53	19637300	14	6551810	0
TCGA-33-A5GW	0.924078	0.245151	3.48325	11	1.09655	0.626929	1.91795	69	0.769977	8	2110430	3	731326	53	20564100	16	6807410	0
TCGA-33-AAS8	Inf	NA	Inf	3	0.868781	0.49024	1.53961	60	0.0001	3	1260630	0	395881	44	17663600	16	5580290	3
TCGA-33-AASB	0.66568	0.20045	2.21068	12	1.11675	0.722219	1.72682	117	0.973587	8	1518570	4	505441	91	15454700	26	4931170	0
TCGA-33-AASD	1.16718	0.242463	5.6186	9	0.754564	0.480726	1.18439	90	0.0213637	7	1001590	2	334009	63	14241900	27	4605610	1.00262
TCGA-33-AASI	Inf	NA	Inf	8	1.12392	0.744053	1.69774	131	0.0001	8	1212730	0	411262	102	14674900	29	4689320	8
TCGA-33-AASJ	0.53171	0.150044	1.88422	10	1.04006	0.620187	1.74419	78	0.964272	6	1878640	4	665928	59	19810200	19	6635110	0
TCGA-33-AASL	0.428279	0.115004	1.59492	9	0.876407	0.593822	1.29347	127	0.439436	5	1750160	4	599645	92	16458200	35	5487420	0
TCGA-34-2596	0.113897	0.0118471	1.095	4	0.711268	0.449954	1.12434	84	0.0799746	1	1397700	3	477583	57	17312000	27	5832700	0
TCGA-34-2600	2.17668	0.487157	9.72573	14	1.03889	0.697389	1.54762	131	0.0001	12	1034990	2	375474	99	14340100	32	4815440	6.48702
TCGA-34-2608	0.334882	0.0471711	2.37744	4	0.633607	0.346571	1.15837	47	0.844787	2	1774760	2	594336	31	22225700	16	7268320	0
TCGA-34-5231	0.508476	0.217351	1.18955	22	1.02593	0.749195	1.40489	206	0.171519	13	1352820	9	476222	154	12684300	52	4394080	0
TCGA-34-5232	0.353748	0.0884696	1.41447	8	0.757624	0.452145	1.26949	67	0.841992	4	2037240	4	720670	46	18841000	21	6516570	0
TCGA-34-5234	0.628717	0.115154	3.43266	6	1.75133	0.8936	3.43237	66	0.992942	4	1986760	2	624555	56	21471300	10	6714890	0
TCGA-34-5236	Inf	NA	Inf	3	0.882735	0.515055	1.51289	68	0.0001	3	1976800	0	628203	50	19580400	18	6222350	3
TCGA-34-5239	1.00971	0.20379	5.0028	8	1.43233	0.784185	2.61619	70	0.734771	6	1871640	2	629939	57	18367300	13	6000090	0.0577103
TCGA-34-5240	0.475546	0.10643	2.12481	7	0.586225	0.333371	1.03086	52	0.751987	4	2456910	3	876280	33	21416700	19	7228640	0
TCGA-34-5241	1.0437	0.108561	10.0341	4	1.14308	0.62843	2.0792	60	0.849984	3	1803060	1	627285	46	19516700	14	6789750	0.125613
TCGA-34-5927	Inf	NA	Inf	6	0.984641	0.631253	1.53587	103	0.0001	6	1403140	0	477730	77	17215000	26	5723580	6
TCGA-34-5928	1.59238	0.34405	7.37011	11	0.895371	0.600865	1.33423	123	0.000214812	9	1449360	2	512874	90	15315500	33	5028120	3.34809
TCGA-34-5929	0.589238	0.140816	2.46565	8	1.01954	0.579002	1.79527	64	0.823449	5	2209750	3	781241	48	19496500	16	6625830	0
TCGA-34-7107	0.273599	0.0612334	1.22248	7	1.26138	0.736875	2.15922	78	0.322681	3	1384390	4	505024	61	17006000	17	5978150	0
TCGA-34-8454	1.04064	0.335622	3.22662	16	1.02666	0.751377	1.4028	215	0.938723	12	1318960	4	457519	163	13479900	52	4414990	0.468588
TCGA-34-8455	0.853512	0.267686	2.72142	14	0.868084	0.588856	1.27972	129	0.945126	10	1461080	4	498820	94	14163300	35	4577900	0
TCGA-34-8456	Inf	NA	Inf	1	0.604041	0.151065	2.41528	9	0.0001	1	8109830	0	2465510	6	79055900	3	23876500	1
TCGA-34-A5IX	0.489602	0.0818076	2.93018	5	1.78079	0.936321	3.38689	71	0.745475	3	1208110	2	394329	60	16621500	11	5426560	0
TCGA-35-3615	Inf	NA	Inf	2	0.816223	0.406359	1.63948	39	0.0001	2	2483490	0	835101	28	26281000	11	8427240	2
TCGA-35-4122	0.896752	0.173978	4.62223	7	1.0754	0.691356	1.67277	107	0.740961	5	983265	2	352698	81	15319200	26	5288030	0
TCGA-35-4123	0.324232	0.0202793	5.18393	2	0.735636	0.44554	1.21461	72	0.722014	1	1263580	1	409693	50	16622300	22	5380300	0
TCGA-35-5375	0.626862	0.188761	2.08177	12	1.12471	0.740017	1.70939	129	0.784585	8	1616630	4	506702	101	14950500	28	4661590	0
TCGA-37-3783	0.638582	0.186935	2.18145	11	1.0446	0.700874	1.55689	130	0.900344	7	1440970	4	525816	98	15030100	32	5126670	0
TCGA-37-3789	0.88474	0.277479	2.82099	14	1.37386	0.809286	2.3323	88	0.784009	10	1907550	4	675074	71	16972600	17	5583180	0
TCGA-37-3792	1.22979	0.456587	3.31239	23	1.23742	0.921369	1.66188	265	0.97212	18	940711	5	321355	209	12228200	56	4054350	3.36337
TCGA-37-4130	1.43116	0.628626	3.25825	37	1.16987	0.899526	1.52146	328	0.0993551	30	1244080	7	415444	257	11961900	71	3866010	9.03794
TCGA-37-4132	0.823693	0.212996	3.18537	10	1.20071	0.739024	1.95084	94	0.774385	7	1685830	3	595117	73	16626600	21	5743010	0
TCGA-37-4133	2.1306	0.256498	17.6979	7	0.888217	0.577664	1.36573	102	0.0001	6	1891170	1	671555	73	16991500	29	5995510	3.18389
TCGA-37-4135	2.73118	0.341585	21.8375	9	0.965132	0.605467	1.53845	91	0.0001	8	1433340	1	489338	67	16365600	24	5657900	5.07086
TCGA-37-4141	0.639989	0.117219	3.4942	6	1.13074	0.719615	1.77674	111	0.929745	4	1571640	2	502916	87	16220200	24	5059530	0
TCGA-37-5819	1.12958	0.484705	2.63242	30	1.10922	0.815755	1.50827	228	0.915638	23	1441130	7	495438	175	12670300	53	4256410	2.6384
TCGA-37-A5EL	0.11097	0.0115426	1.06685	4	1.25681	0.785967	2.00971	106	0.0511635	1	676459	3	225199	84	13201000	22	4345290	0
TCGA-37-A5EM	0.52001	0.0868884	3.11217	5	0.66109	0.459381	0.951368	129	0.755538	3	1502010	2	520707	85	15801900	44	5407590	0
TCGA-37-A5EN	1.34668	0.150514	12.0491	5	0.859138	0.535744	1.37775	85	0.0230361	4	1484110	1	499657	61	17595800	24	5947760	1.02974
TCGA-38-4625	0.538893	0.242102	1.19952	25	0.817419	0.584653	1.14286	167	0.827705	15	1257140	10	451643	119	13305900	48	4387160	0
TCGA-38-4626	0.776127	0.150576	4.00048	7	0.998861	0.560937	1.77867	65	0.740649	5	1794410	2	557076	50	18490400	15	5540800	0
TCGA-38-4627	Inf	NA	Inf	2	1.23268	0.137772	11.0291	5	0.0001	2	7113450	0	2180610	4	85125300	1	26233100	2
TCGA-38-4628	0.621347	0.0563392	6.85265	3	1.11579	0.533929	2.33177	42	0.748651	2	2897270	1	900105	33	26487300	9	8060290	0
TCGA-38-4629	0.348793	0.0491305	2.47619	4	1.11104	0.674275	1.83073	87	0.396688	2	1483620	2	517476	67	16888500	20	5601150	0
TCGA-38-4630	0.250545	0.0560737	1.11947	7	0.770947	0.412597	1.44053	47	0.806177	3	3020860	4	1009150	33	27199800	14	8896200	0
TCGA-38-4631	0.598778	0.175283	2.04547	11	0.931813	0.693759	1.25155	227	0.548454	7	1201460	4	411090	167	12725200	60	4260180	0
TCGA-38-4632	1.19154	0.247525	5.73589	9	1.1597	0.796389	1.68875	157	0.897243	7	1416010	2	482067	122	14050100	35	4674480	1.12526
TCGA-38-7271	Inf	NA	Inf	2	1.31911	0.443857	3.92029	21	0	2	3899900	0	1205850	17	42782900	4	13278900	2
TCGA-39-5011	1.8588	0.412002	8.38626	13	0.904604	0.663144	1.23398	206	0.0001	11	1126120	2	380588	152	13161800	54	4229840	5.08221
TCGA-39-5016	1.82528	0.399927	8.33064	12	0.787367	0.525037	1.18077	109	0.0001	10	1292850	2	471962	75	14834600	34	5295060	4.52138
TCGA-39-5019	0.337115	0.0210851	5.38991	2	0.974805	0.531407	1.78817	55	0.802786	1	1356810	1	457401	41	19568300	14	6513510	0
TCGA-39-5021	Inf	NA	Inf	2	0.798613	0.394612	1.61623	37	0.0001	2	1493560	0	501052	26	22997100	11	7770140	2
TCGA-39-5022	1.99832	0.240572	16.5991	7	1.07307	0.591662	1.94617	62	0.00742679	6	1896770	1	631725	48	20673400	14	6470330	2.99748
TCGA-39-5024	0.460505	0.146155	1.45096	12	0.849707	0.520154	1.38805	80	0.975205	7	1845130	5	606922	58	18760000	22	6046400	0
TCGA-39-5027	Inf	NA	Inf	6	1.2327	0.700057	2.17062	75	0.0001	6	1203800	0	366661	60	16811900	15	5181020	6
TCGA-39-5028	1.72355	0.201355	14.7532	6	1.51353	0.810554	2.82619	67	0.696102	5	2198650	1	757898	55	21682300	12	7160040	2.09902
TCGA-39-5029	0.65599	0.0594804	7.23472	3	1.43002	0.692725	2.95203	48	0.808459	2	1855500	1	608595	39	23902900	9	7888040	0
TCGA-39-5030	2.10415	0.6198	7.14337	21	0.967658	0.607601	1.54108	92	0.0001	18	1620360	3	568247	68	18213700	24	6220460	9.44548
TCGA-39-5031	0.861174	0.407805	1.81857	32	0.868275	0.667324	1.12974	275	0.959203	22	1278920	10	500624	198	13095000	77	4421690	0
TCGA-39-5034	0.871621	0.169102	4.49269	7	1.11521	0.759464	1.63759	145	0.749931	5	1293670	2	451036	111	13522500	34	4619220	0
TCGA-39-5035	1.36045	0.152052	12.1723	5	0.783176	0.436697	1.40455	54	0.0192458	4	2140520	1	728017	38	23256700	16	7669090	1.05979
TCGA-39-5036	1.91151	0.230122	15.8781	7	0.948552	0.571233	1.5751	79	0.000188176	6	1802510	1	574254	59	18054000	20	5805140	2.86113
TCGA-39-5037	Inf	NA	Inf	4	1.00578	0.58923	1.7168	71	0.0001	4	1451090	0	491831	53	17704100	18	6047460	4
TCGA-39-5039	Inf	NA	Inf	1	1.32369	0.660793	2.6516	49	0.0001	1	1489300	0	504933	39	20455100	10	6942620	1
TCGA-39-5040	0.682289	0.170635	2.72816	9	0.730101	0.517067	1.03091	150	0.813688	6	1337450	3	456264	103	13995200	47	4662540	0
TCGA-3A-A9I7	0	0	NA	1	0.409568	0.0916638	1.83001	7	0.735387	0	12077500	1	3671690	4	114858000	3	35281600	0
TCGA-3A-A9I9	0.665905	0.0603794	7.34406	3	1.56704	0.693216	3.54237	40	0.779196	2	2693090	1	896671	33	28582300	7	9500850	0
TCGA-3A-A9IB	0.317368	0.01985	5.07418	2	1.91375	0.428309	8.55093	14	0.736773	1	6287310	1	1995390	12	62342600	2	19884700	0
TCGA-3A-A9IV	Inf	NA	Inf	1	1.93272	0.432555	8.63568	14	0.0001	1	7203560	0	2323110	12	58995100	2	19003500	1
TCGA-3A-A9IZ	0	0	NA	1	1.13352	0.42084	3.05309	23	0.975378	0	3474910	1	1097120	18	41158800	5	12959500	0
TCGA-3A-A9J0	Inf	NA	Inf	1	1.17537	0.561054	2.46233	41	0	1	3234000	0	1026210	32	31277800	9	10339600	1
TCGA-3B-A9HI	Inf	NA	Inf	2	0.799077	0.250612	2.54786	14	0.0001	2	5134760	0	1623310	10	53698800	4	17163800	2
TCGA-3B-A9HO	0.308752	0.0193111	4.93643	2	0.566623	0.226067	1.4202	20	0.73429	1	2781560	1	858812	13	43025900	7	13127400	0
TCGA-3B-A9HR	Inf	NA	Inf	3	2.45022	0.306445	19.591	9	0.0001	3	6323490	0	1926460	8	73003700	1	22359400	3
TCGA-3B-A9HS	Inf	NA	Inf	1	1.59821	0.546266	4.67591	24	0.0001	1	3878610	0	1264700	20	37271600	4	11913600	1
TCGA-3B-A9HT	1.25696	0.261115	6.05082	9	1.17389	0.796646	1.72976	137	0.740149	7	1733790	2	622660	103	15794000	34	6120120	1.43102
TCGA-3B-A9HV	Inf	NA	Inf	1	1.02905	0.283203	3.73918	13	0.0001	1	5590840	0	1741520	10	55773400	3	17218100	1
TCGA-3B-A9HX	Inf	NA	Inf	2	1.71054	0.498412	5.87056	19	0.0001	2	4887440	0	1556340	16	51560100	3	16536700	2
TCGA-3B-A9HY	0	0	NA	1	0.756063	0.290541	1.96748	20	0.968301	0	3804130	1	1233690	14	42459100	6	13757900	0
TCGA-3B-A9HZ	0.629377	0.0570673	6.94121	3	0.731373	0.189123	2.82836	10	0.905677	2	6694270	1	2106610	7	68327000	3	21416800	0
TCGA-3C-AALI	0.797526	0.303131	2.09826	19	1.15588	0.839387	1.59172	220	0.894415	13	1240570	6	456640	172	13544200	48	4368980	0
TCGA-3E-AAAZ	Inf	NA	Inf	1	3.19582	0.40909	24.9659	11	0.0001	1	4268060	0	1363890	10	46205600	1	14766500	1
TCGA-3G-AB0T	Inf	NA	Inf	1	0.306977	0.0619569	1.52097	6	0.0001	1	14210900	0	4327600	3	153104000	3	46999400	1
TCGA-3G-AB19	0	0	NA	1	0.407152	0.0911231	1.81921	7	0.735387	0	9703520	1	2913820	4	93184300	3	28455100	0
TCGA-3H-AB3L	Inf	NA	Inf	2	0.22504	0.071423	0.709058	12	0.0001	2	7788110	0	2441790	5	94459000	7	29759900	2
TCGA-3H-AB3M	0.105011	0.0109228	1.00957	4	0.466677	0.166106	1.31113	15	0.778789	1	4931090	3	1553460	9	57018600	6	17739500	0
TCGA-3H-AB3T	Inf	NA	Inf	1	0.464922	0.176968	1.22142	17	0.0001	1	6227020	0	2019840	10	57003400	7	18551500	1
TCGA-3H-AB3U	0.606589	0.0550011	6.68989	3	1.52427	0.178074	13.0474	6	0.786181	2	10231500	1	3103160	5	93975000	1	28648600	0
TCGA-3K-AAZ8	0.213239	0.0356301	1.2762	5	0.861332	0.465671	1.59317	51	0.608661	2	1777050	3	568405	37	23195400	14	7559600	0
TCGA-3L-AA1B	0.372087	0.0524116	2.64156	4	0.880773	0.49221	1.57608	55	0.914911	2	1766140	2	657157	39	21732200	16	7852770	0
TCGA-3M-AB46	1.30571	0.145934	11.6825	5	0.907881	0.503488	1.63707	57	0.169707	4	1609620	1	525423	42	21445200	15	6953460	0.936525
TCGA-3M-AB47	Inf	NA	Inf	1	1.27763	0.587285	2.77947	39	0.0001	1	2265600	0	726355	31	25867700	8	8528870	1
TCGA-3N-A9WB	0.138942	0.0144522	1.33578	4	0.649215	0.351256	1.19992	44	0.537381	1	1312810	3	547215	28	18446800	16	6843390	0
TCGA-3N-A9WC	0.542104	0.303976	0.966776	46	0.754604	0.639447	0.8905	587	0.110711	22	775477	24	458606	356	9604270	231	4702680	0
TCGA-3N-A9WD	0.855865	0.374545	1.95573	24	0.942034	0.722455	1.22835	248	0.745816	15	1133800	9	582228	167	10988200	81	5020670	0
TCGA-3P-A9WA	0.31452	0.0443029	2.23288	4	0.618229	0.345383	1.10662	51	0.901371	2	2124870	2	668314	34	24616600	17	7609350	0
TCGA-3R-A8YX	Inf	NA	Inf	2	0.780073	0.278096	2.18814	18	0.0001	2	3704110	0	1078180	13	41535100	5	12461700	2
TCGA-3S-A8YW	0.311209	0.0194648	4.97571	2	0.395564	0.106219	1.47309	9	0.861475	1	4245670	1	1321290	5	56682700	4	17937300	0
TCGA-3U-A98E	0.891396	0.0927193	8.56982	4	0.757124	0.237454	2.41409	14	0.82061	3	6832920	1	2030280	10	66364600	4	20098500	0
TCGA-3U-A98F	0	0	NA	1	0.346747	0.140898	0.853336	19	0.863902	0	6049400	1	1851810	10	59260900	9	18493700	0
TCGA-3U-A98I	0.155538	0.014103	1.71538	3	1.02853	0.283058	3.73728	13	0.739314	1	5204970	2	1619140	10	51019900	3	15742600	0
TCGA-3X-AAVA	Inf	NA	Inf	1	0.499444	0.181518	1.37421	16	0.0001	1	5862310	0	1757000	10	60597700	6	18159100	1
TCGA-3X-AAVB	0	0	NA	1	2.74899	0.348266	21.6988	10	0.77421	0	6018360	1	1868510	9	84693300	1	25869000	0
TCGA-3X-AAVC	Inf	NA	Inf	4	1.04501	0.382826	2.85259	21	0.0001	4	4335030	0	1383030	16	45114100	5	14732700	4
TCGA-3X-AAVE	Inf	NA	Inf	2	1.28629	0.430025	3.84754	20	0.0001	2	3625690	0	1171900	16	47809500	4	15374200	2
TCGA-3Z-A93Z	Inf	NA	Inf	5	0.875075	0.370023	2.06948	27	0.0001	5	3698320	0	1097470	20	37675800	7	11539200	5
TCGA-41-2572	0.956315	0.0994719	9.19395	4	1.10188	0.303244	4.0038	13	0.904236	3	5131070	1	1635640	10	45656700	3	15092400	0
TCGA-41-4097	Inf	NA	Inf	1	1.82925	0.220218	15.1947	7	0.0001	1	7063820	0	2101930	6	72772100	1	22186400	1
TCGA-41-5651	Inf	NA	Inf	2	0.644177	0.32054	1.29458	35	0.0001	2	3107340	0	1017500	23	29606000	12	9950350	2
TCGA-43-2576	0.340671	0.0851993	1.36218	8	1.10845	0.747437	1.64385	141	0.10206	4	1004160	4	342088	109	13425300	32	4368830	0
TCGA-43-2578	0.0841727	0.00940768	0.753115	5	1.06887	0.689314	1.65742	112	0.0234099	1	1686300	4	567762	86	16631800	26	5374510	0
TCGA-43-2581	0.585188	0.196115	1.74615	14	1.2002	0.857861	1.67915	207	0.227669	9	1282520	5	416953	164	12835500	43	4039160	0
TCGA-43-3394	1.0324	0.107386	9.92545	4	0.990803	0.499432	1.96561	43	0.918611	3	1974520	1	679500	32	23215700	11	7907000	0.0941575
TCGA-43-3920	0.452001	0.101161	2.01961	7	0.970422	0.605358	1.55564	92	0.691305	4	1777490	3	602570	69	17440100	23	5641420	0
TCGA-43-5668	0.536472	0.219293	1.31241	20	1.05508	0.768512	1.44849	204	0.207073	12	1230590	8	440118	153	12960300	51	4558030	0
TCGA-43-5670	0.488437	0.0816127	2.92321	5	0.598498	0.327367	1.09419	47	0.762067	3	2020520	2	657931	31	24224400	16	7482970	0
TCGA-43-6143	1.40498	0.29835	6.61633	10	0.745406	0.490627	1.13249	102	0.0001	8	1478070	2	519166	70	16057600	32	5471740	2.30598
TCGA-43-6647	Inf	NA	Inf	2	0.842717	0.481503	1.47491	61	0.0001	2	1815860	0	600243	44	21401800	17	6968320	2
TCGA-43-6770	1.9045	0.229278	15.8198	7	1.30598	0.74236	2.29751	76	0.131524	6	1575740	1	500167	61	18555400	15	5958930	2.84957
TCGA-43-6771	0.326281	0.0459595	2.31637	4	1.17687	0.637658	2.17206	61	0.666087	2	1775440	2	579292	48	19303600	13	6152760	0
TCGA-43-6773	Inf	NA	Inf	1	0.393243	0.155201	0.996389	18	0.0001	1	4352200	0	1359780	10	46434700	8	14608100	1
TCGA-43-7656	0.970687	0.195914	4.80944	8	1.03589	0.654641	1.63916	100	0.853765	6	1566530	2	506870	76	15812600	24	5172650	0
TCGA-43-7657	0.950128	0.0988283	9.13447	4	1.01478	0.459434	2.24142	34	0.910682	3	3008700	1	952883	26	25944700	8	8100990	0
TCGA-43-7658	Inf	NA	Inf	3	0.786103	0.477515	1.29411	74	0.0001	3	1644450	0	557315	52	19023900	22	6327010	3
TCGA-43-8115	0.645245	0.194296	2.14282	12	0.93933	0.541024	1.63087	66	0.746047	8	1815810	4	585821	49	19212100	17	6261030	0
TCGA-43-8116	0.237568	0.0670396	0.84187	10	1.44463	0.906829	2.30137	113	0.0947614	4	1138120	6	405571	91	15002300	22	5239560	0
TCGA-43-8118	1.0237	0.330161	3.17411	16	1.13876	0.814759	1.5916	199	0.75877	12	1023200	4	349150	155	12856000	44	4155840	0.277818
TCGA-43-A474	0.775462	0.200524	2.99886	10	0.943269	0.6348	1.40163	128	0.734224	7	1467240	3	487624	95	15042800	33	4928950	0
TCGA-43-A475	1.58873	0.185605	13.5992	6	0.946197	0.563606	1.5885	77	0.0139189	5	1760500	1	559392	58	18073100	19	5601960	1.85283
TCGA-43-A56U	Inf	NA	Inf	8	1.39987	0.850362	2.30446	102	0.0001	8	1223760	0	420938	83	16035000	19	5138440	8
TCGA-43-A56V	Inf	NA	Inf	6	1.14005	0.653339	1.98933	71	0.0001	6	1916570	0	642875	55	18671800	16	6192500	6
TCGA-44-2655	0	0	NA	1	0.786119	0.414873	1.48957	47	0.255532	0	1381710	1	428093	34	21464500	13	6451690	0
TCGA-44-2656	4.73715	0.62291	36.0256	15	1.14561	0.822632	1.59539	203	0.0001	14	1131150	1	382745	158	12539200	45	4091300	11.0446
TCGA-44-2657	0.438018	0.0980316	1.95713	7	0.939361	0.615886	1.43273	113	0.505129	4	1402830	3	460849	84	14660600	29	4754480	0
TCGA-44-2659	0.885999	0.235049	3.33971	11	0.927074	0.593459	1.44823	101	0.886653	8	1201660	3	399251	75	14449800	26	4643960	0
TCGA-44-2661	0.323243	0.0202175	5.16812	2	0.509088	0.197349	1.31326	18	0.551603	1	6091390	1	1969000	11	56209400	7	18209900	0
TCGA-44-2662	1.76533	0.206237	15.1109	6	0.984287	0.578066	1.67597	73	0.00532891	5	1425920	1	503445	55	19568700	18	6303670	2.16767
TCGA-44-2665	Inf	NA	Inf	1	0.373512	0.125525	1.11142	13	0	1	5961770	0	1925270	7	66318200	6	21232000	1
TCGA-44-2668	1.27371	0.142358	11.3962	5	0.960323	0.580693	1.58814	83	0.224728	4	868026	1	276403	63	14692300	20	4479160	0.859564
TCGA-44-3396	1.42375	0.159128	12.7387	5	1.21011	0.695021	2.10693	73	0.564588	4	1663590	1	592135	57	19429500	16	6599800	1.19052
TCGA-44-3398	0.329082	0.046354	2.33626	4	0.753319	0.4464	1.27126	67	0.782416	2	1885870	2	620605	47	20393400	20	6537330	0
TCGA-44-3917	Inf	NA	Inf	2	1.49355	0.778469	2.86549	62	0.0001	2	1557760	0	518013	51	18347500	11	5910440	2
TCGA-44-3918	0.841448	0.41578	1.70291	37	1.17691	0.889921	1.55644	287	0.814914	26	1398280	11	497784	224	12242300	63	4052260	0
TCGA-44-4112	0.646109	0.161587	2.58349	9	0.789758	0.54789	1.1384	142	0.736798	6	1462010	3	472309	102	15144700	40	4690450	0
TCGA-44-5643	0.234927	0.0392538	1.40599	5	0.83346	0.413436	1.6802	38	0.905663	2	2456510	3	865649	27	24305300	11	8253050	0
TCGA-44-5644	Inf	NA	Inf	18	1.12034	0.84516	1.48512	271	0.0001	18	1121120	0	391573	208	12190900	63	4136780	18
TCGA-44-5645	0.602903	0.0546668	6.64923	3	1.86815	0.418104	8.34719	14	0.751468	2	5491130	1	1655310	12	63802300	2	19865400	0
TCGA-44-6144	3.57984	0.462165	27.7288	12	1.07491	0.615294	1.87784	70	0.0001	11	1860120	1	605357	54	18689000	16	5952270	7.92723
TCGA-44-6145	Inf	NA	Inf	4	1.00126	0.61329	1.63465	88	0.0001	4	1376720	0	440246	67	16257600	21	5102070	4
TCGA-44-6147	0.61253	0.0555398	6.75541	3	0.458513	0.239249	0.878728	38	0.350729	2	2836050	1	868583	23	28096600	15	8401740	0
TCGA-44-6774	0.642243	0.058234	7.08311	3	0.998371	0.617844	1.61326	91	0.829161	2	1207770	1	387841	69	16484800	22	5247460	0
TCGA-44-6775	0.66217	0.0600407	7.30287	3	0.654232	0.306236	1.39768	30	0.979434	2	4498180	1	1489280	20	40740600	10	13326900	0
TCGA-44-6776	Inf	NA	Inf	2	1.1355	0.59975	2.14981	56	0.0001	2	1876630	0	591038	44	20274100	12	6278500	2
TCGA-44-6777	1.91424	0.424288	8.63636	13	1.19657	0.780365	1.83477	122	0.00763981	11	1576950	2	548846	95	15269200	27	5192730	5.25358
TCGA-44-6778	0.433575	0.116427	1.61465	9	0.793743	0.537543	1.17205	121	0.62859	5	1345110	4	466565	85	14624000	36	4916200	0
TCGA-44-6779	1.04243	0.108429	10.0219	4	1.06819	0.483614	2.35939	34	0.963298	3	1680490	1	583932	26	27559500	8	9058100	0.122114
TCGA-44-7659	Inf	NA	Inf	5	1.75698	0.784615	3.9344	45	0.0001	5	2284580	0	744150	38	23863200	7	7723440	5
TCGA-44-7660	0.503643	0.0841536	3.01421	5	0.822454	0.542064	1.24788	108	0.965919	3	1462760	2	491139	77	15175200	31	5024780	0
TCGA-44-7661	1.15948	0.323469	4.15616	14	0.9888	0.612924	1.59518	93	0.505919	11	1972440	3	623727	71	18034800	22	5525660	1.51296
TCGA-44-7662	1.53133	0.33086	7.08756	11	1.31028	0.913694	1.879	184	0.375733	9	1387720	2	472236	147	13564200	37	4473440	3.12277
TCGA-44-7667	0.774085	0.200168	2.99353	10	0.99486	0.68284	1.44946	146	0.756341	7	1451150	3	481420	110	14260700	36	4643150	0
TCGA-44-7669	0.80461	0.156102	4.14729	7	1.16328	0.76539	1.768	129	0.829107	5	1130150	2	363732	101	14124000	28	4554880	0
TCGA-44-7670	1.02297	0.371792	2.81467	20	1.05046	0.823216	1.34044	355	0.876921	15	944700	5	322133	270	11899900	85	3935310	0.336802
TCGA-44-7671	1.62939	0.190355	13.9472	6	0.883298	0.521582	1.49586	70	0.0027364	5	1932010	1	629601	51	18840300	19	6199810	1.93137
TCGA-44-7672	0.316565	0.0445909	2.2474	4	0.705454	0.384257	1.29514	49	0.965812	2	1757720	2	556432	34	21182200	15	6592530	0
TCGA-44-8117	0.796923	0.245415	2.58781	13	1.13535	0.819787	1.57238	205	0.971675	9	935119	4	331208	158	12250500	47	4137370	0
TCGA-44-8119	0.734356	0.226147	2.38464	13	1.27749	0.894884	1.82367	188	0.581365	9	1366930	4	446139	150	13242200	38	4285570	0
TCGA-44-8120	1.02157	0.371281	2.81081	20	0.860471	0.618165	1.19776	173	0.27942	15	1166080	5	397076	124	13127800	49	4463780	0.316665
TCGA-44-A479	0.215965	0.0360856	1.29251	5	0.792834	0.48855	1.28663	80	0.270297	2	1314340	3	425778	57	16053400	23	5135730	0
TCGA-44-A47A	1.02375	0.106486	9.84225	4	1.73413	0.935349	3.21506	75	0.774828	3	1831570	1	625022	63	19363000	12	6395800	0.0695912
TCGA-44-A47B	Inf	NA	Inf	1	1.29208	0.431962	3.86488	20	0.0001	1	4956030	0	1583850	16	52050500	4	16813400	1
TCGA-44-A47G	Inf	NA	Inf	2	0.793147	0.307735	2.04423	21	0.0001	2	2667370	0	832890	15	35130300	6	11145400	2
TCGA-44-A4SS	0.958108	0.30508	3.00896	15	1.42725	0.959036	2.12404	158	0.909172	11	1261020	4	439343	128	13864600	30	4637860	0
TCGA-44-A4SU	Inf	NA	Inf	5	0.655614	0.34644	1.2407	43	0.0001	5	1769710	0	560800	29	21859200	14	6918510	5
TCGA-46-3765	0.887048	0.172095	4.57221	7	0.898499	0.550653	1.46608	81	0.966417	5	1781880	2	632245	59	19059100	22	6385440	0
TCGA-46-3767	0.50368	0.0841597	3.01443	5	0.551483	0.277815	1.09474	35	0.867118	3	1770190	2	594406	22	23070100	13	7518000	0
TCGA-46-3768	0.602597	0.176401	2.05852	11	0.888142	0.560506	1.40729	91	0.801804	7	1728680	4	595256	66	17119000	25	5759130	0
TCGA-46-3769	0.498716	0.221523	1.12276	24	0.88559	0.676246	1.15974	264	0.158207	14	1069890	10	381122	191	12002900	73	4062640	0
TCGA-46-6025	Inf	NA	Inf	4	1.42305	0.811692	2.49486	80	0.0001	4	1728160	0	578540	65	19471600	15	6394380	4
TCGA-46-6026	0.550809	0.0920344	3.29649	5	0.746931	0.463572	1.20349	77	0.743878	3	1698530	2	623710	52	18857400	25	6771720	0
TCGA-49-4486	0.621628	0.148556	2.60118	8	0.808534	0.472945	1.38225	64	0.735179	5	2050750	3	764882	45	22228400	19	7588350	0
TCGA-49-4487	0.653106	0.119622	3.56582	6	0.68983	0.474385	1.00312	127	0.848422	4	1678440	2	548100	87	15603100	40	4948730	0
TCGA-49-4488	0.996067	0.103607	9.57613	4	1.34495	0.765202	2.36395	77	0.734231	3	1469160	1	487794	62	16913700	15	5503580	0
TCGA-49-4490	Inf	NA	Inf	1	0.632021	0.237204	1.68399	18	0	1	3383540	0	1109240	12	45209600	6	14286700	1
TCGA-49-4494	Inf	NA	Inf	1	0.959936	0.534243	1.72483	59	0.0001	1	2032470	0	675333	44	20382900	15	6670320	1
TCGA-49-4501	0.337526	0.0211108	5.39648	2	0.773471	0.318202	1.88011	23	0.750892	1	4551140	1	1536130	16	44867600	7	15182900	0
TCGA-49-4505	0.334149	0.0470678	2.37223	4	0.850107	0.500524	1.44385	68	0.687244	2	2037680	2	680889	49	19263500	19	6349890	0
TCGA-49-4506	Inf	NA	Inf	1	1.12897	0.514559	2.47701	36	0	1	2910010	0	929781	28	26586400	8	8575760	1
TCGA-49-4507	Inf	NA	Inf	5	1.09221	0.601354	1.98371	61	0.0001	5	1806180	0	597855	47	19656000	14	6394840	5
TCGA-49-4510	Inf	NA	Inf	3	2.07813	0.472296	9.14394	16	0.0001	3	5172290	0	1502570	14	51594900	2	15317300	3
TCGA-49-4514	1.08512	0.11287	10.4323	4	1.04391	0.676201	1.61158	110	0.872632	3	1339290	1	484432	83	15604500	27	5299070	0.23534
TCGA-49-6742	0.478051	0.106991	2.136	7	0.986505	0.641935	1.51603	109	0.589754	4	1563680	3	560639	81	16660900	28	5681600	0
TCGA-49-6743	0.583768	0.238626	1.42812	20	1.2324	0.914292	1.66118	243	0.0925288	12	1157800	8	450591	187	12291600	56	4536340	0
TCGA-49-6744	Inf	NA	Inf	1	0.950612	0.556911	1.62263	71	0.0001	1	1634500	0	542937	53	18999700	18	6134040	1
TCGA-49-6745	Inf	NA	Inf	3	1.61801	0.715764	3.65759	40	0.0001	3	2627770	0	941870	33	25478800	7	8744710	3
TCGA-49-6761	Inf	NA	Inf	4	0.944923	0.533206	1.67455	60	0.0001	4	1825580	0	648282	44	20760500	16	7133480	4
TCGA-49-6767	0.589441	0.17255	2.01358	11	1.65087	1.0206	2.67038	118	0.432682	7	1194970	4	402494	98	14098000	20	4749800	0
TCGA-49-AAQV	Inf	NA	Inf	1	0.779668	0.343416	1.77011	28	0.0001	1	3310690	0	1055920	20	39345600	8	12270600	1
TCGA-49-AAR0	Inf	NA	Inf	2	1.14275	0.522413	2.49969	37	0.0001	2	2067390	0	640498	29	23906700	8	7536350	2
TCGA-49-AAR2	0.614515	0.205944	1.83366	14	1.53318	0.935168	2.5136	110	0.588886	9	1474880	5	503520	91	14978100	19	4794700	0
TCGA-49-AAR3	0.46889	0.0783466	2.80623	5	1.0489	0.535068	2.05615	48	0.867375	3	3029910	2	947130	37	25793800	11	8043380	0
TCGA-49-AAR4	Inf	NA	Inf	8	1.12478	0.784322	1.61303	171	0.0001	8	1139990	0	394454	133	13305600	38	4275970	8
TCGA-49-AAR9	1.46012	0.416078	5.12392	16	1.02823	0.742507	1.4239	196	0.0129111	13	1331460	3	448636	148	13107500	48	4371080	4.09661
TCGA-49-AARE	1.00623	0.488785	2.07147	38	1.17486	0.923656	1.49437	377	0.761556	28	1132700	10	407056	291	11520200	86	3999910	0.173362
TCGA-49-AARN	1.76031	0.601673	5.15014	24	1.2928	0.990113	1.68803	330	0.00864263	20	1365430	4	480716	262	12535100	68	4205990	8.63836
TCGA-49-AARO	0.518331	0.169567	1.58443	13	1.49957	0.967157	2.32508	143	0.270667	8	1035310	5	335396	119	13236500	24	4003180	0
TCGA-49-AARQ	2.06482	0.608214	7.00983	21	1.26572	0.927388	1.72748	243	0.0001027	18	1336890	3	460072	193	12836500	50	4209170	9.28252
TCGA-4A-A93W	0.926204	0.0963399	8.90447	4	0.482139	0.257424	0.903013	41	0.00702876	3	3658480	1	1129500	25	30746800	16	9487500	0
TCGA-4A-A93X	0.604456	0.0548077	6.66636	3	0.769481	0.383089	1.5456	39	0.76325	2	2949660	1	891470	28	31432700	11	9501980	0
TCGA-4A-A93Y	Inf	NA	Inf	2	1.1177	0.311813	4.00642	14	0.0001	2	9264950	0	2766240	11	82010700	3	24999100	2
TCGA-4B-A93V	0.320229	0.020029	5.11994	2	1.08282	0.552371	2.12265	48	0.867046	1	2454050	1	785859	37	23994700	11	7724330	0
TCGA-4C-A93U	Inf	NA	Inf	3	0.709638	0.323124	1.55849	29	0.0001	3	3282850	0	1060360	20	44156800	9	14100900	3
TCGA-4E-A92E	Inf	NA	Inf	3	1.13311	0.64443	1.99237	65	0.0001	3	1475290	0	576294	49	20122000	16	7445060	3
TCGA-4G-AAZO	Inf	NA	Inf	1	2.39643	0.548015	10.4794	17	0.0001	1	5014410	0	1566300	15	56425100	2	18029200	1
TCGA-4G-AAZT	Inf	NA	Inf	1	1.54826	0.339229	7.06631	12	0.0001	1	5811230	0	1749420	10	55839600	2	17290800	1
TCGA-4J-AA1J	1.46442	0.163673	13.1026	5	0.711797	0.433002	1.1701	71	0.0001	4	2322430	1	850255	48	22160300	23	7558200	1.26855
TCGA-4K-AA1H	Inf	NA	Inf	1	0.304632	0.0429101	2.16269	4	0	1	27437900	0	8395200	2	293385000	2	89374600	1
TCGA-4L-AA1F	Inf	NA	Inf	2	0.640234	0.160117	2.56	9	0	2	7632010	0	2430270	6	78084300	3	24996100	2
TCGA-4N-A93T	0.34218	0.0214019	5.47089	2	0.556649	0.303412	1.02124	44	0.76405	1	2726390	1	932917	27	26811300	17	9396900	0
TCGA-4P-AA8J	0.68135	0.124794	3.72002	6	0.761301	0.443676	1.30631	62	0.81417	4	2310050	2	786976	43	23696800	19	7971340	0
TCGA-4R-AA8I	0.833216	0.414825	1.6736	39	0.927662	0.759653	1.13283	470	0.739425	28	873729	11	286002	335	11255500	135	4207690	0
TCGA-4T-AA8H	Inf	NA	Inf	3	0.901814	0.47466	1.71337	46	0.0001	3	2280850	0	814032	33	23085400	13	8201320	3
TCGA-4V-A9QJ	Inf	NA	Inf	1	1.09315	0.227084	5.26224	9	0.0001	1	7502030	0	2241030	7	85115100	2	26583800	1
TCGA-4V-A9QR	Inf	NA	Inf	1	2.47069	0.568074	10.7456	18	0.0001	1	7299770	0	2272250	16	65832100	2	20331300	1
TCGA-4V-A9QX	Inf	NA	Inf	1	0.303423	0.0612396	1.50336	6	0.0001	1	8155310	0	2448160	3	102928000	3	31230700	1
TCGA-4X-A9F9	Inf	NA	Inf	1	0.100318	0.0104346	0.964449	4	0	1	14383400	0	4274240	1	174906000	3	52638600	1
TCGA-4X-A9FD	Inf	NA	Inf	2	1.08661	0.225726	5.23077	9	0.0001	2	7675340	0	2312600	7	85020000	2	26395300	2
TCGA-4Z-AA7M	1.71815	0.578131	5.1062	21	0.940514	0.706858	1.25141	236	0.0001	17	1302320	4	526490	171	13444300	65	4806410	7.10564
TCGA-4Z-AA7N	0.162947	0.0147748	1.79709	3	0.317641	0.0794393	1.2701	8	0.406952	1	8446590	2	2752690	4	93929900	4	29836000	0
TCGA-4Z-AA7O	1.04939	0.109153	10.0888	4	0.667047	0.42658	1.04307	86	0.0149665	3	1453030	1	508266	57	19360500	29	6570470	0.141202
TCGA-4Z-AA7Q	0.954753	0.253289	3.59888	11	1.05622	0.674088	1.65498	105	0.800643	8	1662800	3	595336	80	17570100	25	5799340	0
TCGA-4Z-AA7R	0.69703	0.233597	2.07987	14	0.704901	0.500261	0.993252	147	0.957678	9	1604120	5	621178	98	15155600	49	5341600	0
TCGA-4Z-AA7S	0.812207	0.157575	4.18645	7	1.21288	0.402543	3.65448	19	0.779378	5	4413900	2	1434000	15	41856600	4	13537900	0
TCGA-4Z-AA7W	1.93379	0.563465	6.63674	19	1.01443	0.752326	1.36784	232	0.0001	16	1019570	3	369682	175	13256900	57	4380260	7.72611
TCGA-4Z-AA7Y	0.433402	0.167215	1.12333	17	1.16535	0.764564	1.77622	123	0.269094	9	1523840	8	587053	95	16488000	28	5663150	0
TCGA-4Z-AA80	1.04456	0.277113	3.93738	11	1.35377	0.933172	1.96394	169	0.764992	8	1261010	3	493948	134	14267900	35	5045080	0.341238
TCGA-4Z-AA81	0.631254	0.18479	2.15641	11	1.10026	0.67451	1.79473	89	0.945311	7	1613230	4	581919	68	18282800	21	6212220	0
TCGA-4Z-AA82	Inf	NA	Inf	4	1.19512	0.546356	2.61425	37	0.0001	4	2486670	0	826060	29	27312000	8	9004450	4
TCGA-4Z-AA83	Inf	NA	Inf	3	0.780031	0.355177	1.71308	29	0.0001	3	2464190	0	900471	20	30528700	9	10716000	3
TCGA-4Z-AA84	2.79239	0.826325	9.43632	22	0.638222	0.48586	0.838363	218	0.0001	19	855665	3	377266	134	12478500	84	4992390	12.1958
TCGA-4Z-AA86	1.77079	0.206875	15.1576	6	1.11384	0.699122	1.77457	100	0.0165339	5	1780170	1	630463	77	18434700	23	6133320	2.17641
TCGA-4Z-AA87	0.459812	0.123472	1.71235	9	1.03203	0.650733	1.63675	97	0.593464	5	1459470	4	536865	73	17732200	24	6016490	0
TCGA-4Z-AA89	0.350389	0.0493553	2.48752	4	1.02568	0.562106	1.87157	58	0.778336	2	2302540	2	806784	44	24217100	14	7903330	0
TCGA-50-5045	1.07578	0.111898	10.3425	4	0.830649	0.505965	1.36369	76	0.265701	3	1269830	1	455353	54	16155100	22	5467090	0.211328
TCGA-50-5049	0.7947	0.249241	2.5339	14	0.931122	0.696883	1.24409	244	0.738304	10	1258660	4	400103	183	12734800	61	3952550	0
TCGA-50-5051	Inf	NA	Inf	3	0.65668	0.320116	1.3471	34	0.0001	3	2519380	0	772013	23	26766600	11	8406430	3
TCGA-50-5066	1.57768	0.184314	13.5046	6	1.31645	0.763047	2.27122	83	0.507323	5	1630590	1	514511	67	17497300	16	5500750	1.8308
TCGA-50-5072	Inf	NA	Inf	2	1.28945	0.621117	2.6769	45	0.0001	2	1776160	0	593535	36	21414100	9	6903080	2
TCGA-50-5930	0.733179	0.254743	2.11018	16	1.08985	0.849756	1.39777	346	0.415417	11	756405	5	252082	265	11372000	81	3788270	0
TCGA-50-5931	0.568603	0.166449	1.94239	11	0.975895	0.609286	1.5631	93	0.966016	7	1352680	4	439507	70	16263400	23	5214880	0
TCGA-50-5932	0.318094	0.0448063	2.25826	4	0.62495	0.267459	1.46027	24	0.740818	2	4090610	2	1301200	16	37682700	8	11774900	0
TCGA-50-5933	1.18078	0.245289	5.68408	9	1.02844	0.72348	1.46194	169	0.426618	7	1382840	2	466522	128	14196800	41	4676730	1.07171
TCGA-50-5935	Inf	NA	Inf	2	2.08063	0.878151	4.92971	43	0.0001	2	2817530	0	996530	37	29903400	6	10089400	2
TCGA-50-5936	1.29315	0.144531	11.5702	5	1.06511	0.526237	2.15582	44	0.595417	4	2461560	1	795794	34	26849800	10	8411210	0.906787
TCGA-50-5939	Inf	NA	Inf	3	1.26349	0.474202	3.36652	25	0.0001	3	3626280	0	1159010	20	36211100	5	11438100	3
TCGA-50-5941	0.31183	0.0629367	1.54502	6	0.984755	0.633903	1.5298	109	0.224165	3	1411400	3	440117	83	15637000	26	4823660	0
TCGA-50-5942	0.619203	0.0561448	6.829	3	1.32547	0.377708	4.65143	16	0.748336	2	2772230	1	858286	13	40754700	3	12466000	0
TCGA-50-5944	Inf	NA	Inf	3	0.89316	0.377671	2.11225	27	0.0001	3	3859760	0	1194230	20	41069900	7	12838700	3
TCGA-50-5946	1.79691	0.520201	6.207	18	0.794007	0.599414	1.05177	229	0.0001	15	1154940	3	415064	159	12749100	70	4456610	6.65232
TCGA-50-6590	1.0308	0.438205	2.4248	28	1.15509	0.863286	1.54554	265	0.740908	21	1302930	7	447688	207	12489200	58	4042120	0.627531
TCGA-50-6591	Inf	NA	Inf	3	1.70168	0.495831	5.84016	19	0.0001	3	3636940	0	1165330	16	42334200	3	13507400	3
TCGA-50-6592	Inf	NA	Inf	7	1.05891	0.662189	1.69332	95	0.0001	7	1289520	0	442162	72	16495400	23	5579800	7
TCGA-50-6593	2.07124	0.249351	17.2048	7	1.00271	0.624958	1.6088	91	0.0001	6	1274930	1	440114	68	16060900	23	5447090	3.10318
TCGA-50-6594	0.521186	0.147074	1.84693	10	1.47632	1.00501	2.16867	170	0.135377	6	1270750	4	441531	138	13718800	32	4696440	0
TCGA-50-6595	Inf	NA	Inf	4	1.96511	0.762447	5.06482	35	0.0001	4	3384940	0	1149570	30	31469700	5	10306900	4
TCGA-50-6597	Inf	NA	Inf	1	1.40567	0.303707	6.50593	11	0.0001	1	2744770	0	851238	9	50197800	2	15680300	1
TCGA-50-7109	0.338344	0.0476588	2.40202	4	1.88037	0.95944	3.68526	66	0.633976	2	1113780	2	376841	56	17213100	10	5779820	0
TCGA-50-8457	Inf	NA	Inf	1	0.876391	0.315663	2.43317	19	0.0001	1	2784690	0	871563	14	42491800	5	13299800	1
TCGA-50-8460	0	0	NA	1	2.17007	0.266983	17.6385	8	0.777748	0	8943460	1	2768000	7	82111300	1	25455300	0
TCGA-51-4079	0.609525	0.178429	2.08219	11	1.39216	0.906205	2.13872	131	0.452578	7	1561820	4	543982	105	14961600	26	5157650	0
TCGA-51-4080	0.443314	0.0992167	1.98079	7	0.903436	0.554889	1.47092	83	0.817864	4	1969520	3	654837	61	17429100	22	5678910	0
TCGA-51-4081	0.444186	0.099412	1.98469	7	0.57871	0.34231	0.978366	60	0.734546	4	1709100	3	569369	38	20172400	22	6758610	0
TCGA-51-6867	1.17057	0.431864	3.17286	22	1.64961	1.09915	2.47574	167	0.815487	17	1109430	5	381961	139	13093500	28	4350920	2.47718
TCGA-52-7622	0.670146	0.167598	2.6796	9	1.23262	0.721419	2.10607	80	0.916778	6	1506080	3	504647	63	17087500	17	5683520	0
TCGA-52-7809	2.88653	0.361015	23.0796	9	1.07657	0.650349	1.78212	82	0.0001	8	1570230	1	566565	62	17202200	20	5973980	5.22851
TCGA-52-7810	0.741399	0.278257	1.97542	18	1.0149	0.702166	1.46693	149	0.828963	12	1496490	6	554748	111	14468600	38	5027030	0
TCGA-52-7811	0.155125	0.0140656	1.71082	3	0.766577	0.380259	1.54537	38	0.751598	1	1849850	2	573915	27	23076400	11	7206970	0
TCGA-52-7812	1.0203	0.205926	5.05524	8	0.926284	0.581096	1.47652	91	0.693809	6	1561690	2	531129	67	16380400	24	5435070	0.119357
TCGA-53-7624	1.86423	0.543197	6.39801	19	0.980279	0.740987	1.29685	257	0.0001	16	1043080	3	364602	191	12291200	66	4163460	7.41738
TCGA-53-7626	2.29223	0.282013	18.6315	8	1.45607	0.817295	2.59409	79	0.0646745	7	1580110	1	517425	65	15828300	14	4963990	3.9462
TCGA-53-7813	Inf	NA	Inf	3	2.5871	1.1072	6.04507	54	0.0001	3	2386950	0	786162	48	23368000	6	7556920	3
TCGA-53-A4EZ	1.88575	0.417975	8.50785	13	0.879353	0.603072	1.28221	137	0.0001	11	1081910	2	370948	100	13582400	37	4419180	5.16678
TCGA-55-1592	0.548546	0.22736	1.32346	21	0.896709	0.629248	1.27786	155	0.716627	13	1173010	8	395969	113	13850900	42	4616370	0
TCGA-55-1594	0.33944	0.047813	2.40979	4	0.619783	0.35552	1.08048	55	0.87725	2	2078060	2	705376	36	22333800	19	7305560	0
TCGA-55-1595	0.493783	0.139341	1.74982	10	0.86303	0.544658	1.3675	91	0.974344	6	1444800	4	475612	66	15951500	25	5214630	0
TCGA-55-1596	0.50377	0.0841747	3.01497	5	0.816014	0.464523	1.43347	59	0.785131	3	2042430	2	685943	42	20270200	17	6695070	0
TCGA-55-5899	1.43585	0.304905	6.7617	10	0.977513	0.658196	1.45174	129	0.0233796	8	1283310	2	460661	96	14200100	33	4771520	2.4284
TCGA-55-6543	Inf	NA	Inf	2	0.76017	0.147479	3.91823	7	0	2	9902670	0	2935910	5	101939000	2	30996400	2
TCGA-55-6642	0	0	NA	1	0.875784	0.426815	1.79703	39	0.442631	0	2643040	1	786219	29	27146000	10	8197940	0
TCGA-55-6712	1.06054	0.110313	10.1959	4	0.566557	0.316956	1.01272	49	0.00541903	3	2220590	1	785007	31	23217200	18	7637730	0.171248
TCGA-55-6968	0.953042	0.369775	2.45634	21	0.876738	0.646284	1.18937	207	0.593873	15	1587480	6	605174	150	14108400	57	4700360	0
TCGA-55-6969	2.36378	0.290816	19.2131	8	0.840276	0.571247	1.236	127	0.0001	7	1452570	1	490508	91	14954000	36	4970960	4.03864
TCGA-55-6970	Inf	NA	Inf	6	1.21347	0.623725	2.36085	52	0.0001	6	2214710	0	736632	41	22114000	11	7199570	6
TCGA-55-6971	Inf	NA	Inf	2	2.98013	0.904069	9.82358	30	0.0001	2	3532030	0	1179180	27	33779900	3	11185400	2
TCGA-55-6972	0.910441	0.235428	3.52084	10	1.13333	0.728596	1.76288	107	0.734308	7	1571780	3	613291	81	16793100	26	6109050	0
TCGA-55-6975	Inf	NA	Inf	2	1.32915	0.447234	3.95012	21	0.0001	2	3134070	0	1003790	17	37028500	4	11580300	2
TCGA-55-6979	Inf	NA	Inf	1	1.06688	0.529467	2.14976	46	0.0001	1	2640620	0	808697	36	27117200	10	8036320	1
TCGA-55-6981	Inf	NA	Inf	1	2.00112	0.592168	6.76239	22	0	1	5293750	0	1666660	19	51059000	3	16132900	1
TCGA-55-6982	Inf	NA	Inf	9	1.10175	0.658333	1.84382	80	0.0001	9	1796770	0	675486	61	18874300	19	6477040	9
TCGA-55-6983	0.334365	0.0470982	2.37377	4	2.06204	0.801807	5.30306	36	0.87192	2	2495110	2	834278	31	27139000	5	9026100	0
TCGA-55-6984	Inf	NA	Inf	2	0.456963	0.12895	1.61935	10	0.0001	2	10550100	0	3191310	6	94059200	4	28654400	2
TCGA-55-6985	0.418046	0.112257	1.55682	9	1.05053	0.687788	1.6046	119	0.331751	5	1398550	4	467727	91	14478600	28	4680080	0
TCGA-55-6987	1.3762	0.292239	6.48081	10	1.10479	0.632401	1.93005	70	0.419995	8	2369500	2	815229	54	20157500	16	6598470	2.18691
TCGA-55-7227	0	0	NA	1	1.14992	0.621295	2.12834	59	0.206557	0	2276770	1	743985	46	22270200	13	7237340	0
TCGA-55-7281	1.65789	0.479955	5.7268	18	1.15033	0.785765	1.68403	153	0.0265382	15	1516550	3	502855	119	14468100	34	4755150	5.95236
TCGA-55-7283	Inf	NA	Inf	5	1.18618	0.690111	2.03883	74	0.0001	5	1767000	0	643911	57	18299400	17	6473820	5
TCGA-55-7284	0	0	NA	1	0.561852	0.164473	1.91933	11	0.783014	0	3717260	1	1222460	7	49629000	4	15933800	0
TCGA-55-7570	3.64882	0.471071	28.2631	12	0.963378	0.628126	1.47757	112	0.0001	11	1706970	1	566221	84	15385200	28	4940590	7.98533
TCGA-55-7574	2.17627	0.491098	9.64402	15	0.888831	0.551924	1.4314	87	0.0001	13	1956790	2	655154	64	17645400	23	5636360	7.02647
TCGA-55-7576	0.831891	0.215116	3.21708	10	1.14651	0.732669	1.79411	107	0.762256	7	1426310	3	508515	82	14656600	25	5123160	0
TCGA-55-7724	Inf	NA	Inf	3	0.874673	0.514988	1.48557	68	0.0001	3	1642320	0	572502	49	18248700	19	6189210	3
TCGA-55-7725	0.334256	0.0674628	1.65613	6	0.73149	0.389146	1.375	45	0.909683	3	2385310	3	797305	31	24183400	14	7988990	0
TCGA-55-7726	0.591414	0.173127	2.02032	11	1.04153	0.545348	1.98915	51	0.916055	7	2969070	4	1003400	39	27376700	12	8773420	0
TCGA-55-7727	0.27065	0.0605734	1.2093	7	0.898315	0.561933	1.43606	88	0.278676	3	1764820	4	636865	64	17505100	24	5896910	0
TCGA-55-7728	Inf	NA	Inf	2	0.734071	0.319184	1.68825	26	0.0001	2	1573260	0	527369	18	26534000	8	8656820	2
TCGA-55-7815	0.612727	0.0555576	6.75758	3	1.0203	0.51937	2.00438	47	0.748354	2	1523230	1	466662	36	22722200	11	7083850	0
TCGA-55-7903	Inf	NA	Inf	4	1.28339	0.678897	2.42612	57	0.0001	4	1909100	0	647391	45	22488500	12	7696400	4
TCGA-55-7907	3.14996	0.730883	13.5758	20	1.36402	1.05599	1.7619	371	0.0001	18	994397	2	348035	298	11716300	73	3914870	12.2856
TCGA-55-7910	Inf	NA	Inf	9	1.62548	0.950839	2.7788	97	0.0001	9	2027420	0	648512	81	16584100	16	5324870	9
TCGA-55-7911	Inf	NA	Inf	6	0.849496	0.507901	1.42083	73	0.0001	6	1716150	0	550457	53	18531100	20	5940410	6
TCGA-55-7913	0.881663	0.276514	2.81118	14	0.991459	0.658798	1.4921	120	0.77155	10	1839210	4	648625	89	15622100	31	5394930	0
TCGA-55-7914	0.838229	0.162624	4.32058	7	1.12062	0.629315	1.99549	65	0.73503	5	2540720	2	851882	50	20866300	15	7014970	0
TCGA-55-7994	1.22731	0.582702	2.58502	39	0.981752	0.795544	1.21154	447	0.020518	30	1123950	9	413831	329	11219400	118	3950550	5.55633
TCGA-55-7995	0.280232	0.0855231	0.918234	11	1.06778	0.778157	1.46519	215	0.00564049	5	858893	6	288827	165	12553400	50	4061890	0
TCGA-55-8085	1.10625	0.299486	4.0863	12	0.771623	0.505075	1.17884	100	0.0511656	9	1613960	3	595147	69	16828000	31	5833780	0.864397
TCGA-55-8089	1.37864	0.659711	2.88104	42	0.891593	0.721312	1.10207	423	0.0001	33	1135890	9	427086	304	11551100	119	4031470	9.06335
TCGA-55-8090	Inf	NA	Inf	2	0.665522	0.287214	1.54212	25	0.0001	2	2837730	0	883777	17	31957600	8	10008700	2
TCGA-55-8092	0.23969	0.0784123	0.732684	13	0.845832	0.624882	1.14491	199	0.00447708	5	1126880	8	432163	139	12983300	60	4740300	0
TCGA-55-8094	1.36391	0.289628	6.42289	10	0.951136	0.624004	1.44977	114	0.049679	8	1050870	2	358322	85	13959800	29	4530030	2.13449
TCGA-55-8096	Inf	NA	Inf	5	0.842557	0.446855	1.58866	49	0.0001	5	1811080	0	551014	36	22961200	13	6986100	5
TCGA-55-8097	Inf	NA	Inf	3	1.32823	0.612067	2.88234	40	0.0001	3	2517840	0	816640	32	27096100	8	8997430	3
TCGA-55-8203	2.2618	0.27827	18.3842	8	1.01309	0.66701	1.53872	120	0.0001	7	1487920	1	480769	91	14872400	29	4801580	3.90512
TCGA-55-8204	0.678965	0.0615636	7.4881	3	1.16211	0.668153	2.02124	74	0.828142	2	1981850	1	672803	58	19298100	16	6186620	0
TCGA-55-8205	0.467211	0.162109	1.34655	14	1.37935	0.94851	2.00589	175	0.0970698	8	1231600	6	431563	141	13502500	34	4491060	0
TCGA-55-8207	Inf	NA	Inf	4	1.16191	0.706324	1.91136	89	0.0001	4	1535940	0	521696	69	16031200	20	5399090	4
TCGA-55-8208	0.35197	0.0880249	1.40736	8	0.914135	0.617189	1.35395	127	0.206573	4	1590290	4	559734	93	15720200	34	5253690	0
TCGA-55-8299	0.169638	0.0153815	1.87088	3	1.06987	0.588179	1.94603	60	0.388157	1	1464580	2	496896	46	18789600	14	6118110	0
TCGA-55-8301	2.31738	0.285107	18.8359	8	1.07296	0.632964	1.81881	77	0.0001	7	1329100	1	440004	59	16529300	18	5410760	3.97935
TCGA-55-8302	1.31168	0.278538	6.17694	10	1.12233	0.794992	1.58444	182	0.352781	8	795271	2	260785	140	12185500	42	4102830	1.90095
TCGA-55-8505	0	0	NA	1	0.882889	0.348096	2.23931	23	0.92216	0	4662090	1	1465070	17	46474100	6	14481700	0
TCGA-55-8506	0.713082	0.436102	1.16599	71	1.03535	0.861438	1.24437	587	0.115089	47	1262880	24	459849	433	11051600	154	4069540	0
TCGA-55-8507	1.04668	0.283361	3.86626	12	0.88109	0.670843	1.15723	261	0.183082	9	730365	3	254820	190	11222100	71	3694870	0.401401
TCGA-55-8508	1.02938	0.107072	9.8964	4	0.665823	0.378124	1.17242	54	0.072393	3	1967500	1	675102	36	20857300	18	6943640	0.0856256
TCGA-55-8510	0.675229	0.061225	7.44691	3	0.717058	0.462394	1.11198	93	0.85686	2	851699	1	287546	64	14404600	29	4680300	0
TCGA-55-8511	1.13759	0.313075	4.13357	13	0.989756	0.703412	1.39267	175	0.40782	10	1315820	3	449060	131	13642700	44	4535340	1.2095
TCGA-55-8514	2.80292	0.350557	22.4111	9	1.10621	0.66165	1.84946	81	0.0001	8	1551280	1	543514	62	16671300	19	5651550	5.14583
TCGA-55-8614	1.34779	0.150638	12.0591	5	0.605102	0.384193	0.953033	81	0.0001	4	1966620	1	662649	52	18272200	29	6166150	1.03218
TCGA-55-8615	Inf	NA	Inf	3	0.583596	0.27963	1.21798	31	0.0001	3	1546460	0	520709	20	23861600	11	7659040	3
TCGA-55-8616	3.33987	0.42753	26.0912	11	0.896197	0.612896	1.31045	138	0.0001	10	1040800	1	347614	102	13392500	36	4236110	7.00587
TCGA-55-8619	Inf	NA	Inf	1	1.25683	0.140471	11.2451	5	0	1	9500610	0	2908940	4	93127300	1	29261200	1
TCGA-55-8620	0.523252	0.0874301	3.13157	5	0.883282	0.629008	1.24035	167	0.570165	3	1237170	2	431568	121	13715400	46	4605540	0
TCGA-55-8621	0.154477	0.0140068	1.70368	3	1.51048	0.516279	4.41922	24	0.814741	1	2891640	2	893382	20	38600300	4	11661000	0
TCGA-55-A48X	1.19922	0.24912	5.77286	9	1.51645	0.966106	2.38029	129	0.734313	7	1349540	2	462399	106	14749900	23	4853310	1.16288
TCGA-55-A48Y	1.41027	0.393434	5.05512	14	1.20183	0.833605	1.7327	165	0.369666	11	1504500	3	578658	128	15327800	37	5324930	3.20006
TCGA-55-A48Z	0.621231	0.0563287	6.85137	3	0.695544	0.241664	2.00188	16	0.734352	2	4055560	1	1259720	11	44635500	5	14111800	0
TCGA-55-A490	3.71794	0.871754	15.8567	23	1.02946	0.804686	1.31701	341	0.0001	21	603269	2	213611	257	10433000	84	3510450	15.3517
TCGA-55-A491	0.569431	0.136082	2.38277	8	0.875977	0.600133	1.27861	135	0.965566	5	1480270	3	505747	98	15171600	37	5017640	0
TCGA-55-A492	0.781601	0.151638	4.02869	7	1.14807	0.699542	1.88419	92	0.772802	5	1215550	2	380030	72	16083500	20	5129170	0
TCGA-55-A493	0.352056	0.0880466	1.40771	8	1.21343	0.779066	1.88997	115	0.1894	4	1380470	4	486003	90	16188400	25	5456530	0
TCGA-55-A494	0.328567	0.0663147	1.62795	6	1.67317	0.849479	3.29555	61	0.679373	3	1887410	3	620141	51	18266000	10	5992580	0
TCGA-55-A4DF	0.569892	0.281457	1.15392	32	1.07078	0.831614	1.37872	322	0.0617436	19	1171130	13	456654	242	12240100	80	4332700	0
TCGA-55-A4DG	0.682706	0.233349	1.99739	15	1.16399	0.823187	1.64588	187	0.580735	10	1107250	5	377963	146	12695700	41	4149880	0
TCGA-55-A57B	Inf	NA	Inf	1	3.40832	0.440021	26.4003	12	0.0001	1	5614040	0	1761230	11	62064700	1	19230600	1
TCGA-56-1622	0	0	NA	1	0.726658	0.415696	1.27024	57	0.107281	0	984098	1	338465	39	16591600	18	5564500	0
TCGA-56-5897	Inf	NA	Inf	1	1.28857	0.528614	3.14105	31	0.0001	1	2157370	0	693379	25	29600400	6	9154100	1
TCGA-56-5898	0.328563	0.0205502	5.25318	2	1.22726	0.588635	2.55874	43	0.953073	1	2765880	1	908767	34	23598200	9	7666180	0
TCGA-56-6545	1.23535	0.256626	5.9468	9	1.29343	0.79088	2.11531	97	0.894983	7	1454500	2	513378	77	16569200	20	5566510	1.33361
TCGA-56-6546	0.67375	0.123403	3.67853	6	0.809215	0.536251	1.22112	110	0.736504	4	1737400	2	585287	78	15855300	32	5263730	0
TCGA-56-7221	0.574925	0.137395	2.40576	8	0.813506	0.506146	1.30751	83	0.763242	5	1486790	3	512876	59	16784300	24	5554220	0
TCGA-56-7222	2.51409	0.309308	20.4348	8	0.772798	0.518664	1.15145	113	0.0001	7	1097420	1	394144	78	14494700	35	5026300	4.21569
TCGA-56-7223	Inf	NA	Inf	9	1.07344	0.66256	1.73914	88	0.0001	9	1747620	0	634823	66	16464600	22	5891280	9
TCGA-56-7579	1.61911	0.349824	7.4938	11	0.784283	0.463961	1.32576	66	0.000163087	9	1622120	2	583641	46	17544900	20	5982680	3.44138
TCGA-56-7580	0.488745	0.0816643	2.92506	5	0.778557	0.417815	1.45077	48	0.751732	3	2648400	2	862929	34	24920400	14	7989040	0
TCGA-56-7582	Inf	NA	Inf	5	0.914853	0.526148	1.59072	65	0.0001	5	1665020	0	542236	48	21898700	17	7095410	5
TCGA-56-7730	0.880628	0.233624	3.31947	11	1.11254	0.73515	1.68367	127	0.737079	8	1530520	3	505432	98	15517700	29	5108760	0
TCGA-56-7731	0.58937	0.172529	2.01334	11	1.03622	0.678041	1.58361	118	0.844011	7	1795010	4	604529	90	15881400	28	5119840	0
TCGA-56-7822	0.468411	0.104834	2.09293	7	1.18403	0.772185	1.81554	122	0.339775	4	829331	3	291351	95	14358000	27	4831670	0
TCGA-56-7823	0.520651	0.0869955	3.11601	5	1.17664	0.686008	2.01816	76	0.847026	3	1599230	2	555094	59	16607700	17	5630520	0
TCGA-56-8082	0.231232	0.0386365	1.38388	5	0.986106	0.576953	1.68541	70	0.349736	2	1828900	3	634351	52	18848800	18	6433930	0
TCGA-56-8083	Inf	NA	Inf	1	0.875027	0.474129	1.6149	52	0.0001	1	1748320	0	570636	38	21498300	14	6930590	1
TCGA-56-8201	Inf	NA	Inf	3	0.738926	0.443187	1.23201	70	0.0001	3	1909270	0	597034	49	21157200	21	6700120	3
TCGA-56-8304	Inf	NA	Inf	1	1.15041	0.649251	2.03842	69	0.0001	1	1116800	0	363682	54	17306200	15	5530340	1
TCGA-56-8305	1.39831	0.296932	6.58489	10	1.98965	1.12882	3.50694	96	0.738127	8	1726150	2	603422	82	15309000	14	5200400	2.2788
TCGA-56-8307	1.64988	0.361496	7.53012	12	0.839064	0.576935	1.22029	136	0.0001	10	1578080	2	520728	98	14712500	38	4786730	3.93895
TCGA-56-8308	0.238518	0.0398539	1.42749	5	1.46056	0.874858	2.43839	96	0.181178	2	1048880	3	375265	78	14480000	18	4880530	0
TCGA-56-8309	0.663425	0.121511	3.62216	6	2.01376	0.78303	5.17887	36	0.770911	4	1968700	2	653042	31	23911500	5	7766440	0
TCGA-56-8503	0.648626	0.0588127	7.15351	3	0.656125	0.384434	1.11983	61	0.972392	2	1692250	1	548819	41	21509200	20	6884260	0
TCGA-56-8504	2.34598	0.288626	19.0684	8	0.815442	0.521116	1.276	93	0.0001	7	1646150	1	551691	66	17315100	27	5776140	4.01617
TCGA-56-8622	0.50533	0.113096	2.25789	7	0.669225	0.419065	1.06872	77	0.739174	4	1821330	3	690280	50	18010700	27	6508730	0
TCGA-56-8624	1.59677	0.186544	13.668	6	0.955909	0.483126	1.89135	44	0.0740537	5	2841730	1	907518	33	27031200	11	8613120	1.86868
TCGA-56-8625	1.51946	0.570272	4.04852	25	0.891161	0.647716	1.2261	184	0.0001	20	1440340	5	547134	131	13827000	53	4985270	6.83741
TCGA-56-8626	1.66064	0.194006	14.2147	6	0.871718	0.532998	1.4257	79	0.000566232	5	1624820	1	539649	57	17253600	22	5805020	1.98912
TCGA-56-8628	2.46562	0.303346	20.0409	8	1.30206	0.822796	2.0605	111	0.000250583	7	1348160	1	474865	88	14695000	23	5000890	4.16096
TCGA-56-8629	1.10589	0.229731	5.32357	9	1.36149	0.790353	2.34533	85	0.748803	7	2193680	2	693133	69	19046500	16	6013110	0.670248
TCGA-56-A49D	0.490638	0.109808	2.19224	7	0.571555	0.373772	0.873997	91	0.750223	4	1068620	3	393229	57	15374000	34	5241420	0
TCGA-56-A4BW	1.00575	0.104615	9.66927	4	1.00309	0.589801	1.70599	74	0.99328	3	1418120	1	475427	56	17827400	18	5747950	0.0171656
TCGA-56-A4BX	Inf	NA	Inf	2	0.915933	0.430755	1.94759	36	0.0001	2	2593940	0	791504	27	26618200	9	8126830	2
TCGA-56-A4BY	1.64665	0.192371	14.0949	6	0.696028	0.369075	1.31262	44	0.0001	5	2240710	1	737932	30	22828600	14	7415030	1.96353
TCGA-56-A4ZJ	Inf	NA	Inf	1	1.32504	0.541632	3.24157	30	0.0001	1	2196620	0	740452	24	26544700	6	8793210	1
TCGA-56-A4ZK	0.329176	0.0952956	1.13706	10	1.04581	0.616945	1.77278	77	0.489341	5	2155860	5	709658	59	19325500	18	6165980	0
TCGA-56-A5DR	1.20431	0.543221	2.66994	33	1.09825	0.855102	1.41053	343	0.463107	25	1019250	8	392798	263	12068800	80	4031800	4.24124
TCGA-56-A5DS	1.01711	0.105796	9.77847	4	1.27699	0.709409	2.29867	68	0.74926	3	2004560	1	679622	54	19177100	14	6348980	0.0504781
TCGA-56-A62T	2.39824	0.545049	10.5524	16	0.923123	0.646809	1.31748	158	0.0001	14	1322410	2	453066	117	13840900	41	4477360	8.1624
TCGA-57-1993	1.00733	0.203309	4.99099	8	0.816936	0.50828	1.31303	83	0.359599	6	2223910	2	746736	59	20273600	24	6737180	0.0436513
TCGA-58-8386	0.700703	0.17524	2.80179	9	1.30841	0.766455	2.23357	81	0.934793	6	1481240	3	518955	64	17132600	17	5954360	0
TCGA-58-8387	1.65565	0.193423	14.172	6	0.874111	0.501143	1.52466	63	0.00281344	5	1963320	1	650115	46	20620100	17	6661140	1.98004
TCGA-58-8388	1.97762	0.23808	16.4271	7	1.05831	0.538719	2.07906	47	0.0191707	6	2318880	1	764309	36	21201400	11	6855970	2.96604
TCGA-58-8390	Inf	NA	Inf	6	1.43136	0.911548	2.24758	128	0.0001	6	1408360	0	457243	105	15541900	23	4872930	6
TCGA-58-8391	Inf	NA	Inf	7	0.990616	0.649067	1.51189	112	0.0001	7	1077230	0	378058	83	14922300	29	5164890	7
TCGA-58-8392	0	0	NA	5	0.888564	0.433043	1.82325	39	0.442631	0	2701820	5	823803	29	25249800	10	7736570	0
TCGA-58-8393	1.49833	0.167463	13.4059	5	0.839323	0.549599	1.28178	105	0.00044908	4	1606520	1	601774	75	17030800	30	5717740	1.33036
TCGA-58-A46J	0.67198	0.0609302	7.41106	3	0.808911	0.434104	1.50733	48	0.775269	2	2510350	1	843452	34	21263500	14	7082470	0
TCGA-58-A46K	0.325431	0.0203543	5.2031	2	1.02756	0.484888	2.17759	37	0.93615	1	914364	1	297562	28	20518900	9	6777160	0
TCGA-58-A46L	1.05342	0.109573	10.1276	4	1.52483	0.81576	2.85024	66	0.73488	3	2104320	1	738914	54	18586600	12	6298090	0.152145
TCGA-58-A46M	0.550441	0.15533	1.9506	10	1.04853	0.706383	1.5564	130	0.57812	6	1420290	4	521191	97	14372800	33	5127020	0
TCGA-58-A46N	0.166687	0.015114	1.83834	3	1.06529	0.607512	1.868	67	0.287922	1	1926100	2	642112	51	19515100	16	6522090	0
TCGA-59-2348	Inf	NA	Inf	5	0.444108	0.197265	0.999829	24	0.0001	5	2735390	0	849571	14	32436500	10	10289500	5
TCGA-59-2350	Inf	NA	Inf	2	0.952911	0.405089	2.24158	28	0.0001	2	4559500	0	1425250	21	42364400	7	13456500	2
TCGA-59-2351	0.467148	0.0780556	2.7958	5	1.45748	0.759667	2.79628	62	0.865207	3	2479710	2	772261	51	24214900	11	7612150	0
TCGA-59-2352	0.63441	0.116197	3.46374	6	0.65995	0.340531	1.27898	40	0.930758	4	2872530	2	911181	27	29727600	13	9446050	0
TCGA-59-2354	0.306512	0.019171	4.90062	2	0.460675	0.221904	0.956366	30	0.734683	1	3247240	1	995319	18	31546500	12	9688450	0
TCGA-59-2363	0.633445	0.0574361	6.98607	3	0.706653	0.321765	1.55193	29	0.865347	2	2254120	1	713930	20	28185700	9	8962880	0
TCGA-59-A5PD	0.305892	0.0191322	4.8907	2	0.908472	0.515151	1.6021	63	0.666004	1	2372330	1	725676	47	22724200	16	7027850	0
TCGA-5B-A90C	0.601482	0.054538	6.63356	3	1.08204	0.356163	3.28729	18	0.749028	2	4210830	1	1266370	14	46760800	4	14456300	0
TCGA-5C-A9VG	0.361303	0.0225979	5.77663	2	0.891217	0.508293	1.56262	60	0.816949	1	1626760	1	587753	43	20793800	17	7326520	0
TCGA-5C-A9VH	Inf	NA	Inf	1	1.1446	0.521686	2.51132	36	0.0001	1	3554220	0	1165360	28	30259300	8	9895690	1
TCGA-5C-AAPD	0	0	NA	1	0.856639	0.360114	2.03777	26	0.79332	0	3149240	1	984126	19	37833200	7	11940300	0
TCGA-5G-A9ZZ	Inf	NA	Inf	1	0.600442	0.150165	2.40089	9	0.0001	1	10800000	0	3242160	6	131278000	3	39412400	1
TCGA-5L-AAT0	1.17552	0.122273	11.3014	4	0.696085	0.412255	1.17533	63	0.0137137	3	1646120	1	645017	42	20638500	21	7183080	0.447943
TCGA-5L-AAT1	1.39646	0.764023	2.55242	57	1.04157	0.857827	1.26466	522	0.000664663	43	1124090	14	511081	383	11367800	139	4297140	12.2079
TCGA-5M-AAT4	1.16687	0.242399	5.61713	9	1.34149	0.731366	2.46059	66	0.803614	7	2098060	2	699475	53	20528900	13	6754920	1.00104
TCGA-5M-AAT6	0.877406	0.527907	1.45829	68	0.970744	0.836035	1.12716	795	0.783462	46	855308	22	358912	543	9968970	252	4491130	0
TCGA-5M-AATA	Inf	NA	Inf	1	0.700785	0.352085	1.39483	37	0.0001	1	3321020	0	1060390	25	32056600	12	10783100	1
TCGA-5M-AATE	Inf	NA	Inf	4	0.573435	0.30762	1.06894	42	0.0001	4	2493940	0	858368	26	22713000	16	8015040	4
TCGA-5N-A9KI	1.8885	0.220625	16.1651	6	0.975291	0.576697	1.64938	71	0.000888686	5	1926760	1	727737	52	20521200	19	7312860	2.3524
TCGA-5N-A9KM	2.60229	0.320159	21.1517	8	0.672345	0.424015	1.06611	79	0.0001	7	1723600	1	640757	51	18107700	28	6684110	4.31006
TCGA-5P-A9JU	Inf	NA	Inf	2	1.37499	0.522731	3.61675	28	0.0001	2	3821850	0	1118550	23	41578400	5	12428200	2
TCGA-5P-A9JV	0.604567	0.0548177	6.66759	3	1.01773	0.408709	2.53428	26	0.737268	2	4301720	1	1300340	20	44585000	6	13612700	0
TCGA-5P-A9JW	0.641594	0.117513	3.50297	6	0.955925	0.429453	2.1278	32	0.739913	4	3679710	2	1180440	24	35169300	8	11206400	0
TCGA-5P-A9JY	1.54895	0.180958	13.2587	6	0.826905	0.42591	1.60544	44	0.0163107	5	3253940	1	1008040	32	31370200	12	9727570	1.77201
TCGA-5P-A9JZ	Inf	NA	Inf	2	0.856623	0.308543	2.37828	19	0.0001	2	4852570	0	1486580	14	54554100	5	16690100	2
TCGA-5P-A9K0	Inf	NA	Inf	1	0.679778	0.33299	1.38773	35	0.0001	1	3720770	0	1187020	24	36266900	11	11299500	1
TCGA-5P-A9K2	1.57273	0.183736	13.4622	6	1.46551	0.557144	3.85486	28	0.906515	5	3966500	1	1247650	23	39919500	5	12717900	1.82082
TCGA-5P-A9K3	0.636817	0.0577419	7.02327	3	1.04349	0.419051	2.5984	26	0.739424	2	3655490	1	1163940	20	42056800	6	13165700	0
TCGA-5P-A9K6	Inf	NA	Inf	3	0.494225	0.231496	1.05513	28	0.0001	3	4901850	0	1524380	17	46915100	11	15003100	3
TCGA-5P-A9KA	0.305661	0.0191178	4.887	2	0.712201	0.351914	1.44135	37	0.853276	1	2994390	1	915267	26	35577600	11	10720100	0
TCGA-5P-A9KC	Inf	NA	Inf	3	1.0605	0.456942	2.46129	31	0.0001	3	3660070	0	1142600	24	38167800	7	11805800	3
TCGA-5P-A9KE	Inf	NA	Inf	2	0.867523	0.422789	1.78008	39	0.0001	2	3971520	0	1182940	29	33276600	10	9954560	2
TCGA-5R-AA1C	Inf	NA	Inf	2	0.745865	0.386349	1.43993	41	0.0001	2	2578090	0	899071	28	29719500	13	10291700	2
TCGA-5R-AAAM	Inf	NA	Inf	3	0.745316	0.352938	1.57392	32	0.0001	3	2801710	0	950308	22	30894100	10	10466300	3
TCGA-5S-A9Q8	Inf	NA	Inf	1	1.14026	0.318106	4.08727	14	0.0001	1	4213630	0	1255300	11	50008200	3	15551500	1
TCGA-5T-A9QA	Inf	NA	Inf	2	0.966485	0.311706	2.99672	16	0	2	5869430	0	1875870	12	52695900	4	16976600	2
TCGA-5U-AB0D	Inf	NA	Inf	2	1.39369	0.573643	3.38604	32	0.0001	2	3618200	0	1170720	26	40274400	6	12953100	2
TCGA-5V-A9RR	0	0	NA	1	1.2173	0.136053	10.8915	5	0.789605	0	10053600	1	3020290	4	119217000	1	36280700	0
TCGA-5X-AA5U	Inf	NA	Inf	1	0.942486	0.190221	4.66972	8	0.0001	1	7857770	0	2460990	6	74545300	2	23419300	1
TCGA-60-2695	0.613268	0.184667	2.03663	12	1.27147	0.677139	2.38744	62	0.873794	8	1962580	4	601794	50	20598400	12	6285650	0
TCGA-60-2698	0.935451	0.38793	2.25575	24	1.20661	0.938738	1.55093	357	0.990826	17	906550	7	349190	279	11461800	78	3866440	0
TCGA-60-2703	0.452781	0.101336	2.02309	7	1.10235	0.677445	1.79375	92	0.589218	4	1350430	3	458587	71	16684500	21	5439910	0
TCGA-60-2704	0.325434	0.0203545	5.20315	2	0.859489	0.484138	1.52585	59	0.787259	1	1754720	1	571046	43	20104100	16	6429490	0
TCGA-60-2706	Inf	NA	Inf	1	1.81756	0.53538	6.17045	21	0.0001	1	4046050	0	1254990	18	46408500	3	14058400	1
TCGA-60-2707	0.329266	0.0205942	5.26442	2	0.907574	0.423632	1.94436	34	0.865546	1	2459610	1	809867	25	30092500	9	9832020	0
TCGA-60-2708	0.317042	0.0446581	2.25078	4	0.638006	0.394748	1.03117	75	0.811875	2	1846590	2	585446	50	19747400	25	6299480	0
TCGA-60-2709	1.98833	0.23937	16.5161	7	0.655262	0.377784	1.13654	57	0.0001	6	2416070	1	800657	38	21837100	19	7154510	2.98239
TCGA-60-2710	Inf	NA	Inf	3	1.3027	0.7391	2.29607	74	0.0001	3	1417030	0	478828	59	18796100	15	6225170	3
TCGA-60-2711	0.642307	0.0582397	7.08381	3	0.807045	0.40179	1.62105	39	0.768698	2	2445420	1	785355	28	25547100	11	8099790	0
TCGA-60-2712	Inf	NA	Inf	1	2.19939	0.656024	7.37369	24	0.0001	1	2905510	0	912473	21	36615700	3	11504600	1
TCGA-60-2713	0.330186	0.0206517	5.27912	2	0.864781	0.546279	1.36898	92	0.417784	1	1751390	1	578284	67	17938100	25	5788260	0
TCGA-60-2714	2.03325	0.455057	9.08488	14	1.17733	0.879215	1.57654	260	0.0001	12	1029640	2	348920	202	12043300	58	4071190	6.09813
TCGA-60-2715	0.985429	0.1025	9.47386	4	1.02159	0.51762	2.01623	45	0.937919	3	2176850	1	715044	34	25025800	11	8271360	0
TCGA-60-2719	0.327713	0.0461612	2.32654	4	0.989346	0.570644	1.71527	67	0.599763	2	2155260	2	706306	50	19814300	17	6665090	0
TCGA-60-2720	0.365471	0.128192	1.04195	14	1.08836	0.722319	1.6399	126	0.173209	7	1330670	7	486321	96	14535600	30	4943750	0
TCGA-60-2721	1.79611	0.393535	8.1975	12	1.48638	0.812963	2.71762	69	0.534678	10	2011210	2	722469	56	19709900	13	6800950	4.4324
TCGA-60-2722	1.39645	0.156076	12.4944	5	1.61588	0.95791	2.72579	98	0.778509	4	1242050	1	433615	81	15739300	17	5337740	1.13559
TCGA-60-2723	0.163954	0.0148661	1.80819	3	1.1029	0.651946	1.86578	79	0.191889	1	1688340	2	553619	61	17736200	18	5772170	0
TCGA-60-2724	0.76418	0.197607	2.95523	10	1.72597	1.01122	2.94592	100	0.833153	7	1392540	3	456065	84	16003100	16	5261110	0
TCGA-60-2725	0.484907	0.0810229	2.90208	5	0.81387	0.428372	1.54628	46	0.760682	3	1610190	2	520528	33	22970500	13	7364700	0
TCGA-60-2726	Inf	NA	Inf	7	0.846306	0.532503	1.34503	88	0.0001	7	1823230	0	631385	63	17333500	25	5821210	7
TCGA-61-1725	Inf	NA	Inf	2	1.70744	0.807759	3.60919	56	0.0001	2	2401430	0	678947	48	26415400	8	7517120	2
TCGA-61-1728	Inf	NA	Inf	4	0.57726	0.305758	1.08985	41	0.0001	4	1731610	0	588158	26	23957400	15	7978650	4
TCGA-61-1733	0	0	NA	1	0.71934	0.249932	2.07036	16	0.893603	0	2662260	1	894871	11	39687700	5	12976800	0
TCGA-61-1736	Inf	NA	Inf	4	0.833194	0.542173	1.28043	109	0.0001	4	1278800	0	361881	81	18176200	28	5235070	4
TCGA-61-1737	1.84386	0.221978	15.3161	7	0.822314	0.504522	1.34028	82	0.0001	6	1890910	1	581096	60	20497600	22	6180340	2.74596
TCGA-61-1738	0.308433	0.0434454	2.18966	4	0.822591	0.364355	1.85713	29	0.81081	2	3860130	2	1190590	21	41252800	8	12927300	0
TCGA-61-1740	0.392609	0.105426	1.46209	9	0.80456	0.50225	1.28883	86	0.754763	5	2235770	4	702226	62	19918300	24	6203410	0
TCGA-61-1900	Inf	NA	Inf	4	0.845783	0.378327	1.89082	31	0.0001	4	3566000	0	1036240	23	32610400	8	9593500	4
TCGA-61-1907	0.151799	0.0137641	1.67415	3	0.812208	0.440091	1.49897	52	0.480176	1	2586130	2	785145	38	26245000	14	7853410	0
TCGA-61-1910	0.310121	0.0193968	4.95833	2	0.78309	0.389864	1.57293	39	0.903055	1	2052290	1	636459	28	26617800	11	8188770	0
TCGA-61-1911	Inf	NA	Inf	1	0.624509	0.267271	1.45924	24	0.0001	1	4121890	0	1269300	16	42365100	8	13228700	1
TCGA-61-1914	1.87383	0.225586	15.5651	7	0.882321	0.480064	1.62164	54	0.000700691	6	2188100	1	683356	40	23202400	14	7165190	2.79801
TCGA-61-1919	1.5679	0.183171	13.4209	6	1.46385	0.803689	2.66627	73	0.837809	5	1953390	1	612544	60	21754500	13	6899810	1.81102
TCGA-61-1995	Inf	NA	Inf	3	1.64348	0.836989	3.22707	64	0.0001	3	2287310	0	690517	54	24969700	10	7599470	3
TCGA-61-1998	0.909203	0.406699	2.03259	31	1.07426	0.786583	1.46716	227	0.736639	23	1409030	8	445598	176	13730300	51	4274130	0
TCGA-61-2000	1.20125	0.255088	5.65693	10	0.811618	0.5077	1.29747	88	0.052731	8	2132570	2	640439	64	20606800	24	6271820	1.34029
TCGA-61-2002	0.923564	0.0960653	8.87909	4	1.03632	0.416173	2.58056	26	0.878908	3	3996950	1	1230480	20	38978600	6	12118300	0
TCGA-61-2003	0.467495	0.166398	1.31343	15	0.743782	0.531324	1.0412	164	0.701884	9	1506980	6	469670	116	15607200	48	4803460	0
TCGA-61-2008	0.931128	0.096852	8.9518	4	0.786307	0.363841	1.69931	32	0.683885	3	3136380	1	973457	23	34623700	9	10653200	0
TCGA-61-2009	1.24205	0.138819	11.1129	5	0.972304	0.458812	2.06049	37	0.519622	4	2647900	1	822203	28	29185300	9	9121170	0.779506
TCGA-61-2012	Inf	NA	Inf	8	1.09745	0.673903	1.7872	91	0.0001	8	1375580	0	461501	70	17547500	21	5777260	8
TCGA-61-2016	Inf	NA	Inf	1	0.543913	0.159221	1.85805	11	0.0001	1	5238340	0	1595120	7	60024000	4	18655900	1
TCGA-61-2092	0.109085	0.0113465	1.04873	4	1.07268	0.562729	2.04474	52	0.416889	1	2586850	3	846557	40	26852600	12	8641250	0
TCGA-61-2094	0.60176	0.0545632	6.63663	3	0.738516	0.340054	1.60388	31	0.795102	2	3271140	1	984221	22	30660300	9	9263100	0
TCGA-61-2095	1.53591	0.750846	3.14184	54	1.02104	0.83772	1.24447	558	0.0001	45	1155270	9	354879	431	11928400	127	3588810	15.7015
TCGA-61-2101	0.643132	0.0583145	7.09291	3	0.591252	0.272928	1.28085	28	0.850776	2	4160140	1	1337760	18	37683100	10	12377900	0
TCGA-61-2102	0.30235	0.0425886	2.14648	4	0.943605	0.462621	1.92466	41	0.117402	2	3331470	2	1007270	31	33090600	10	10072400	0
TCGA-61-2104	Inf	NA	Inf	2	0.782056	0.344468	1.77553	28	0.0001	2	2757810	0	852492	20	33309300	8	10419900	2
TCGA-61-2109	Inf	NA	Inf	2	1.53604	0.682284	3.45812	42	0.0001	2	3362760	0	1026690	35	32048600	7	9845580	2
TCGA-61-2110	4.25253	0.561714	32.1945	16	1.66106	1.12	2.46349	197	0.0001	15	1259980	1	357207	168	14663600	29	4204500	11.4727
TCGA-61-2111	Inf	NA	Inf	4	1.23923	0.705049	2.17812	77	0.0001	4	1528190	0	464938	62	19533600	15	5856420	4
TCGA-61-2113	0.75292	0.395176	1.43453	45	1.16299	0.895731	1.50999	344	0.378112	32	1329480	13	406653	273	12765700	71	3861140	0
TCGA-62-8394	Inf	NA	Inf	3	1.19853	0.594801	2.41504	46	0.0001	3	2024970	0	687140	36	23982700	10	7984420	3
TCGA-62-8395	0	0	NA	2	0.724757	0.33194	1.58243	30	0.595536	0	3010210	2	926374	21	34971800	9	10862600	0
TCGA-62-8397	Inf	NA	Inf	2	0.498422	0.119112	2.08563	8	0.0001	2	8690160	0	2590240	5	87460100	3	26155200	2
TCGA-62-8399	1.22242	0.25394	5.88453	9	1.23046	0.837049	1.80876	153	0.977448	7	713818	2	249310	120	12548600	33	4246140	1.27365
TCGA-62-8402	Inf	NA	Inf	1	0.345246	0.157532	0.756638	25	0.0001	1	4156720	0	1324360	13	43845300	12	13973000	1
TCGA-62-A46O	0.661806	0.280591	1.56095	23	0.874735	0.681749	1.12235	306	0.874029	15	1165410	8	411347	220	12117300	86	4143410	0
TCGA-62-A46P	1.57828	0.184384	13.5097	6	1.01673	0.623828	1.6571	90	0.0328603	5	1888520	1	596122	69	17319000	21	5359200	1.83199
TCGA-62-A46R	1.15748	0.24045	5.57195	9	0.825495	0.454101	1.50064	53	0.215477	7	2202870	2	728511	38	21443800	15	6987530	0.952404
TCGA-62-A46S	0.665013	0.0602985	7.33422	3	0.959283	0.467509	1.96836	39	0.736876	2	2847760	1	946898	29	25707700	10	8503780	0
TCGA-62-A46U	Inf	NA	Inf	1	0.811859	0.289428	2.2773	18	0	1	4606220	0	1456830	13	48067700	5	15009300	1
TCGA-62-A46V	0.925462	0.0962627	8.89733	4	1.94933	0.576843	6.58739	22	0.745808	3	3228650	1	995998	19	43105500	3	13267400	0
TCGA-62-A46Y	Inf	NA	Inf	2	0.696656	0.214536	2.26223	13	0.0001	2	4326630	0	1378100	9	59458700	4	18409900	2
TCGA-62-A470	Inf	NA	Inf	3	0.789658	0.414454	1.50453	45	0.0001	3	2298690	0	743159	32	25883500	13	8303390	3
TCGA-62-A471	1.05338	0.109568	10.1271	4	1.21261	0.600483	2.44872	45	0.823086	3	2519710	1	884737	35	25718500	10	8910410	0.152024
TCGA-62-A472	0.15342	0.013911	1.69202	3	0.441756	0.16815	1.16056	17	0.758058	1	3954730	2	1213470	10	43834200	7	13554800	0
TCGA-63-5128	0.541607	0.177181	1.65559	13	1.53002	0.905975	2.58392	96	0.569788	8	1684200	5	570109	79	16621200	17	5472450	0
TCGA-63-5131	1.20198	0.249693	5.78613	9	2.08649	1.18711	3.66727	102	0.827515	7	1561980	2	536419	88	16477300	14	5469510	1.17627
TCGA-63-6202	Inf	NA	Inf	4	0.909626	0.565918	1.46209	89	0.0001	4	937939	0	313440	66	14627200	23	4636690	4
TCGA-63-7020	0.637815	0.116821	3.48233	6	0.637808	0.343172	1.18541	45	0.999978	4	2376950	2	758027	30	21422300	15	6831660	0
TCGA-63-7021	1.37005	0.153125	12.2582	5	1.41887	0.755641	2.66423	62	0.934528	4	1639920	1	561693	50	18033900	12	6141070	1.0804
TCGA-63-7022	0.349028	0.0218302	5.58038	2	0.799734	0.453418	1.41056	57	0.91035	1	1061050	1	370336	40	17896300	17	6082720	0
TCGA-63-7023	0.636624	0.116603	3.47583	6	0.701254	0.371846	1.32248	44	0.850834	4	2433050	2	774469	30	23436600	14	7669670	0
TCGA-63-A5M9	Inf	NA	Inf	2	1.11428	0.530504	2.34045	40	0.0001	2	2180830	0	698761	31	27951400	9	9042290	2
TCGA-63-A5MB	3.42432	0.442087	26.5242	12	0.951864	0.638971	1.41798	131	0.0001	11	1736720	1	540644	99	15999800	32	4922710	7.78768
TCGA-63-A5MG	Inf	NA	Inf	1	0.760405	0.350132	1.65142	31	0.0001	1	2840900	0	871289	22	27685600	9	8612290	1
TCGA-63-A5MH	0.337034	0.0680235	1.6699	6	1.00998	0.574404	1.77587	65	0.649751	3	1915470	3	645579	49	18952500	16	6250360	0
TCGA-63-A5MI	0.353319	0.0883622	1.41276	8	1.02114	0.623159	1.67329	84	0.450308	4	2293730	4	810418	63	19423500	21	6611370	0
TCGA-63-A5MJ	1.2437	0.139004	11.1277	5	0.432636	0.258143	0.725079	59	0.0001	4	1643770	1	511090	34	20422500	25	6496700	0.783795
TCGA-63-A5ML	1.00128	0.202088	4.96102	8	1.12706	0.685137	1.85403	89	0.795786	6	1659130	2	553751	69	17594300	20	5747780	0.00766771
TCGA-63-A5MM	0.822482	0.472556	1.43153	59	1.076	0.883283	1.31077	501	0.559106	41	1084570	18	391627	366	11218600	135	4452500	0
TCGA-63-A5MN	0	0	NA	1	0.765337	0.148482	3.94487	7	0.735783	0	5792650	1	1775530	5	57276700	2	17534400	0
TCGA-63-A5MP	Inf	NA	Inf	4	2.26862	1.02428	5.02463	53	0.0001	4	937498	0	327072	46	17354000	7	5991030	4
TCGA-63-A5MR	0.709731	0.177498	2.83788	9	0.652441	0.38473	1.10644	61	0.768439	6	1981100	3	703024	40	20964000	21	7180830	0
TCGA-63-A5MS	0.640448	0.214635	1.91104	14	1.0545	0.716917	1.55105	141	0.835324	9	1484510	5	528195	107	15025500	34	5034670	0
TCGA-63-A5MT	0.173401	0.0157228	1.91239	3	0.926917	0.548821	1.56549	72	0.239706	1	1145490	2	397259	53	17234500	19	5726870	0
TCGA-63-A5MU	0.353206	0.0712874	1.75002	6	1.35573	0.769926	2.38725	75	0.4897	3	1884260	3	665531	60	18876600	15	6397900	0
TCGA-63-A5MV	1.31183	0.146619	11.7373	5	1.5157	0.627594	3.66057	34	0.852108	4	2347250	1	769800	28	25840000	6	8392660	0.950831
TCGA-63-A5MW	0.254014	0.0806192	0.800348	12	1.18175	0.815676	1.71211	161	0.0194909	5	1629950	7	579643	125	14150000	36	4815860	0
TCGA-63-A5MY	Inf	NA	Inf	5	1.33926	0.670885	2.67349	51	0.0001	5	1856800	0	620711	41	20876400	10	6819230	5
TCGA-64-1676	1.12032	0.365293	3.43591	17	1.52018	1.04812	2.20486	186	0.812435	13	1314550	4	453142	152	13462400	34	4577760	1.39613
TCGA-64-1677	0.240693	0.0402173	1.4405	5	1.07135	0.647831	1.77175	83	0.243059	2	1691790	3	610803	63	18546100	20	6307750	0
TCGA-64-1679	1.48493	0.320834	6.87277	11	1.07594	0.741889	1.5604	158	0.0497675	9	1049730	2	346394	122	13919700	36	4419370	2.9391
TCGA-64-1680	Inf	NA	Inf	1	1.03356	0.337002	3.16983	17	0.0001	1	3705560	0	1159040	13	43954800	4	13978400	1
TCGA-64-1681	0	0	NA	1	1.70615	0.587937	4.95109	26	0.885498	0	2762380	1	839186	22	36341400	4	11273400	0
TCGA-64-5774	Inf	NA	Inf	2	1.10275	0.525017	2.31624	40	0.0001	2	1785980	0	562707	31	23159700	9	7414680	2
TCGA-64-5775	0.916191	0.243059	3.45352	11	0.90988	0.636492	1.3007	154	0.973086	8	1429510	3	491139	113	14201200	41	4688290	0
TCGA-64-5778	0.579807	0.138562	2.42618	8	1.5853	1.02934	2.44153	142	0.289536	5	1448900	3	504049	117	14147300	25	4792240	0
TCGA-64-5779	0.425705	0.114314	1.58534	9	1.32195	0.828976	2.10808	111	0.310671	5	932717	4	317650	89	14102400	22	4608290	0
TCGA-64-5781	1.43196	0.585342	3.50313	30	0.973337	0.758151	1.2496	321	0.000277415	24	1173250	6	420013	238	11898000	83	4038670	7.2398
TCGA-64-5815	0.503319	0.0840994	3.01227	5	0.753016	0.41988	1.35046	54	0.745334	3	1683490	2	564888	38	20369100	16	6458210	0
TCGA-66-2727	0.967672	0.100653	9.30314	4	0.669697	0.406696	1.10278	70	0.0930537	3	1778400	1	573636	47	19307500	23	6327530	0
TCGA-66-2734	Inf	NA	Inf	7	1.10153	0.631267	1.92212	71	0.0001	7	2169540	0	702286	55	20029000	16	6418210	7
TCGA-66-2742	0.341613	0.0481192	2.42522	4	0.626417	0.376755	1.04152	65	0.969646	2	1960280	2	669657	42	18689700	23	6411280	0
TCGA-66-2744	0.620397	0.0562531	6.84217	3	1.15738	0.613133	2.18472	58	0.807305	2	2090000	1	648315	46	20534300	12	6199820	0
TCGA-66-2754	0.801589	0.251401	2.55586	14	1.0347	0.648046	1.65206	97	0.734934	10	1678710	4	538254	74	17037100	23	5479080	0
TCGA-66-2755	0.665877	0.121961	3.63554	6	0.590878	0.358599	0.973613	67	0.645447	4	1390320	2	462891	43	18668300	24	6156660	0
TCGA-66-2756	0.472151	0.149852	1.48765	12	1.41642	0.952038	2.10731	159	0.138999	7	1427800	5	481527	129	14121700	30	4651680	0
TCGA-66-2757	Inf	NA	Inf	4	1.60056	0.859648	2.98004	70	0.0001	4	1297010	0	445484	58	17584800	12	5823200	4
TCGA-66-2758	1.09218	0.226884	5.25758	9	0.793136	0.520568	1.20842	108	0.0880247	7	1315880	2	410622	78	15840300	30	4832120	0.590796
TCGA-66-2759	0.713042	0.214711	2.36797	12	0.836837	0.56711	1.23485	122	0.73981	8	1441090	4	513779	86	14638100	36	5127780	0
TCGA-66-2763	0.564333	0.134864	2.36143	8	1.19548	0.754181	1.89501	108	0.669254	5	1241250	3	420287	85	14828900	23	4796910	0
TCGA-66-2765	Inf	NA	Inf	3	1.41628	0.536325	3.74	27	0.0001	3	3110680	0	1024390	22	32250300	5	10380800	3
TCGA-66-2766	0.80524	0.247976	2.61482	13	0.854308	0.559411	1.30466	105	0.854411	9	1147630	4	410719	75	14984500	30	5120550	0
TCGA-66-2767	1.53895	0.332504	7.12279	11	0.956126	0.638733	1.43123	122	0.00398875	9	1789520	2	611994	90	16028700	32	5449050	3.15184
TCGA-66-2768	1.33289	0.148972	11.9257	5	1.28122	0.793312	2.06922	103	0.883116	4	1289650	1	429741	82	16723900	21	5487420	0.999006
TCGA-66-2769	2.27398	0.279768	18.4832	8	1.11424	0.74737	1.66119	139	0.0001	7	1533750	1	498246	108	15526200	31	4965700	3.9217
TCGA-66-2770	Inf	NA	Inf	4	0.738115	0.462952	1.17683	81	0.0001	4	1813190	0	651920	55	18027700	26	6290350	4
TCGA-66-2771	0.682081	0.124928	3.72402	6	0.98532	0.607603	1.59785	87	0.770093	4	1870100	2	637780	65	18596100	22	6201670	0
TCGA-66-2773	0.633269	0.207168	1.93578	13	0.853469	0.629037	1.15798	201	0.939682	8	1064240	5	421219	143	12961900	58	4486920	0
TCGA-66-2777	0.110086	0.0114507	1.05836	4	0.913862	0.506805	1.64786	57	0.303593	1	1898810	3	627097	42	21220700	15	6926000	0
TCGA-66-2778	1.35926	0.15192	12.1617	5	1.37691	0.66581	2.84749	47	0.977927	4	2309490	1	784800	38	24180300	9	7885450	1.05722
TCGA-66-2780	0.350193	0.0706794	1.7351	6	0.896054	0.433737	1.85115	37	0.874287	3	1839910	3	644324	27	22490300	10	7463900	0
TCGA-66-2781	0.62227	0.0564229	6.86283	3	1.15805	0.504306	2.65928	34	0.738119	2	1971070	1	613269	27	25643000	7	7698960	0
TCGA-66-2782	1.68342	0.196667	14.4097	6	0.795463	0.520454	1.21579	104	0.0001	5	1383090	1	465665	74	15554300	30	5016030	2.02986
TCGA-66-2783	1.54441	0.333686	7.1481	11	1.31748	0.697948	2.48694	58	0.631666	9	2017160	2	692296	46	18672100	12	6417420	3.17255
TCGA-66-2785	1.2279	0.495597	3.04226	27	1.04841	0.831911	1.32125	408	0.150932	21	910100	6	319288	315	11873300	93	3675150	3.89757
TCGA-66-2786	1.98193	0.238599	16.4629	7	1.16814	0.659256	2.06983	69	0.023538	6	1694900	1	559861	54	19576500	15	6352240	2.97264
TCGA-66-2787	0.330223	0.066649	1.63615	6	1.48536	0.936226	2.35658	122	0.143386	3	1142440	3	377260	100	14176800	22	4632680	0
TCGA-66-2788	0	0	NA	1	0.764497	0.457792	1.27668	69	0.0524722	0	1678360	1	581617	48	19473800	21	6513350	0
TCGA-66-2789	3.13732	0.397464	24.764	10	1.01627	0.667151	1.54808	115	0.0001	9	1490920	1	519721	86	15701900	29	5380970	6.13131
TCGA-66-2791	0.716483	0.179187	2.86488	9	0.741165	0.490878	1.11907	105	0.90433	6	1775960	3	636223	72	16550900	33	5622350	0
TCGA-66-2792	0.675742	0.0612713	7.45255	3	1.05955	0.553676	2.02762	50	0.741979	2	2132830	1	720621	38	22971100	12	7686010	0
TCGA-66-2793	1.63147	0.190598	13.965	6	1.3303	0.794768	2.22667	92	0.417288	5	1592900	1	519755	74	16739600	18	5416690	1.93529
TCGA-66-2794	Inf	NA	Inf	4	1.05656	0.567196	1.96815	55	0.0001	4	1854960	0	619900	42	22141400	13	7240940	4
TCGA-66-2795	0.676686	0.061357	7.46297	3	1.06126	0.688301	1.6363	112	0.915564	2	1564840	1	529453	85	16440900	27	5542320	0
TCGA-66-2800	0.688785	0.062454	7.5964	3	0.83839	0.505081	1.39165	73	0.746576	2	1785190	1	614806	52	20025900	21	6780380	0
TCGA-67-3770	Inf	NA	Inf	5	0.89702	0.530414	1.51701	71	0.0001	5	1406960	0	476023	52	18428400	19	6040040	5
TCGA-67-3771	0.826012	0.391155	1.74432	32	1.0191	0.814564	1.275	401	0.946986	22	1153010	10	432909	298	11827500	103	4166120	0
TCGA-67-3772	0.614428	0.0557119	6.77634	3	1.29746	0.568371	2.96181	36	0.754657	2	3364460	1	1033610	29	33954900	7	10634000	0
TCGA-67-3773	Inf	NA	Inf	1	0.844911	0.394382	1.81011	34	0.0001	1	2779550	0	853874	25	29810800	9	9067490	1
TCGA-67-3774	0.315983	0.044509	2.24327	4	0.563524	0.299774	1.05933	42	0.78896	2	3079080	2	972938	27	28917300	15	9053100	0
TCGA-67-4679	2.0666	0.248793	17.1663	7	1.49623	0.870431	2.57194	88	0.190048	6	1728810	1	595460	72	16933900	16	5630440	3.09668
TCGA-67-6215	Inf	NA	Inf	4	1.24789	0.625116	2.4911	51	0	4	2550980	0	759076	41	29002100	10	8827170	4
TCGA-67-6216	Inf	NA	Inf	1	0.622665	0.187496	2.06784	12	0.0001	1	8255430	0	2612890	8	74823500	4	23295000	1
TCGA-67-6217	0.32476	0.0203123	5.19237	2	0.949887	0.529527	1.70394	60	0.729721	1	2241970	1	728102	45	20442700	15	6472750	0
TCGA-68-7755	0.679055	0.169826	2.71523	9	0.799048	0.514561	1.24082	96	0.748356	6	1655810	3	562193	68	17037400	28	5605640	0
TCGA-68-7756	0.327764	0.0205002	5.2404	2	1.021	0.436156	2.39007	29	0.824871	1	3148270	1	1031890	22	30176700	7	9803320	0
TCGA-68-7757	Inf	NA	Inf	8	1.74622	0.986909	3.08974	89	0.0001	8	1300400	0	430899	75	15699500	14	5117430	8
TCGA-68-8250	Inf	NA	Inf	5	0.946275	0.582969	1.53599	86	0.0001	5	1634670	0	537437	64	16452400	22	5351670	5
TCGA-68-8251	1.02485	0.326331	3.21857	15	1.02017	0.686916	1.51509	129	0.98403	11	1572800	4	586140	96	16053100	33	5629540	0.266728
TCGA-68-A59J	0.396535	0.16113	0.97586	19	0.743662	0.496306	1.1143	110	0.64525	10	1315150	9	469353	76	14948800	34	4973330	0
TCGA-69-7760	0.474218	0.0792369	2.83811	5	0.728947	0.34695	1.53153	33	0.817361	3	4637990	2	1466280	23	38093500	10	12073100	0
TCGA-69-7761	Inf	NA	Inf	2	1.50389	0.329507	6.8638	12	0	2	7869180	0	2312690	10	85043400	2	25579100	2
TCGA-69-7764	0.973221	0.10123	9.35648	4	0.992916	0.422096	2.33568	28	0.972145	3	2686440	1	871500	21	31464600	7	10413900	0
TCGA-69-7765	0.682133	0.205405	2.26532	12	0.986729	0.710924	1.36953	188	0.934813	8	892011	4	304235	140	12596900	48	4261620	0
TCGA-69-7973	0.421558	0.1132	1.56989	9	1.3439	0.763208	2.36643	75	0.607271	5	1946940	4	656598	60	17741700	15	5960780	0
TCGA-69-7974	0.767933	0.266817	2.21022	16	0.932897	0.652865	1.33304	155	0.736639	11	1512600	5	527989	114	13867500	41	4652760	0
TCGA-69-7978	0.704991	0.264593	1.87841	18	1.01999	0.757071	1.37421	236	0.793916	12	1202960	6	424038	179	13255900	57	4305520	0
TCGA-69-7979	1.28782	0.427417	3.88025	19	1.19836	0.938836	1.52961	384	0.564278	15	740150	4	254181	302	10797700	82	3513370	3.35239
TCGA-69-7980	0.592099	0.245412	1.42855	21	0.939801	0.717745	1.23056	271	0.355915	13	1128420	8	411161	199	12351000	72	4199690	0
TCGA-69-8253	0.47403	0.0792054	2.83698	5	0.760894	0.398163	1.45408	44	0.746937	3	2538680	2	802273	31	22315400	13	7120500	0
TCGA-69-8254	Inf	NA	Inf	3	1.13759	0.459143	2.81853	27	0.0001	3	2881800	0	956287	21	35644300	6	11585300	3
TCGA-69-8255	0.710163	0.213844	2.35841	12	1.30248	0.814996	2.08155	107	0.919763	8	1712640	4	608127	85	16488000	22	5558310	0
TCGA-69-A59K	0.835064	0.294189	2.37035	17	1.28587	0.855389	1.933	143	0.944526	12	1369330	5	476449	114	14109000	29	4615160	0
TCGA-6A-AB49	0.144149	0.0443912	0.468089	13	1.23117	0.793221	1.91093	122	0.0364146	4	1286300	9	417193	97	14892400	25	4725550	0
TCGA-6D-AA2E	0.311508	0.0194835	4.98049	2	0.371485	0.113372	1.21725	11	0.874729	1	8945170	1	2786490	6	79361400	5	24568000	0
TCGA-70-6722	0.320679	0.0200571	5.12713	2	1.30738	0.758944	2.25213	85	0.392965	1	1198310	1	384273	69	16185100	16	4906680	0
TCGA-70-6723	0.615423	0.0558021	6.78732	3	0.655188	0.346215	1.2399	43	0.893683	2	2097840	1	645530	29	27913000	14	8828820	0
TCGA-71-8520	0.308305	0.0192832	4.92929	2	0.851202	0.333076	2.17531	22	0.760993	1	1472380	1	453942	16	28473000	6	9088600	0
TCGA-73-4658	0.829699	0.255508	2.69425	13	0.867662	0.59056	1.27478	129	0.872613	9	1502490	4	554051	93	15519800	36	5212620	0
TCGA-73-4659	Inf	NA	Inf	2	0.660912	0.397644	1.09848	68	0.0001	2	1405120	0	438549	46	18714600	22	5915470	2
TCGA-73-4662	Inf	NA	Inf	9	2.15133	1.02384	4.52044	62	0.0001	9	2037100	0	649098	54	20045600	8	6388850	9
TCGA-73-4666	1.20316	0.249938	5.79182	9	0.700204	0.464372	1.0558	103	0.000899994	7	1397620	2	480446	69	15176800	34	5236420	1.18199
TCGA-73-4668	0.814818	0.287057	2.31289	17	1.43117	0.92598	2.21196	132	0.885752	12	1549230	5	525975	107	14985300	25	5010850	0
TCGA-73-4670	0.34692	0.111887	1.07567	12	1.26643	0.807289	1.98671	114	0.183748	6	1655260	6	574242	90	15625700	24	5277040	0
TCGA-73-4675	0	0	NA	1	0.85669	0.335223	2.18934	22	0.936077	0	3073640	1	993241	16	40649500	6	13059000	0
TCGA-73-4676	Inf	NA	Inf	3	1.11041	0.448175	2.7512	27	0.0001	3	3068350	0	949986	21	30598500	6	9707710	3
TCGA-73-4677	0.317733	0.064128	1.57426	6	1.17158	0.663372	2.06913	72	0.521431	3	1601790	3	508941	57	17908400	15	5521350	0
TCGA-73-7498	0	0	NA	1	0.877746	0.407996	1.88835	33	0.559425	0	1983310	1	669080	24	25852700	9	8509540	0
TCGA-73-7499	Inf	NA	Inf	1	1.39926	0.529878	3.69504	27	0.0001	1	3167280	0	1051070	22	37522400	5	11932600	1
TCGA-73-A9RS	1.02333	0.406212	2.578	24	0.89539	0.694938	1.15366	303	0.277698	18	1289610	6	439901	221	12131800	82	4030500	0.410451
TCGA-75-5122	0	0	NA	1	0.631157	0.333517	1.19442	43	0.252777	0	2022390	1	628313	29	24342500	14	7417080	0
TCGA-75-5125	1.29582	0.144829	11.594	5	1.69259	0.830527	3.44944	57	0.756469	4	1696610	1	549624	48	21113900	9	6700710	0.913144
TCGA-75-5126	1.50931	0.507859	4.48554	21	0.868265	0.63658	1.18427	200	0.0001	17	1380150	4	490135	145	13344700	55	4394970	5.73657
TCGA-75-5146	Inf	NA	Inf	4	1.66289	0.843323	3.27895	60	0.0001	4	1855870	0	634533	50	19987400	10	6647380	4
TCGA-75-6205	Inf	NA	Inf	1	1.06691	0.351184	3.24134	18	0.0001	1	5522300	0	1681770	14	53068800	4	16177100	1
TCGA-75-6206	Inf	NA	Inf	3	0.958753	0.432455	2.12556	33	0.0001	3	2717860	0	858875	25	31925100	8	9794650	3
TCGA-75-6207	Inf	NA	Inf	1	1.40359	0.403357	4.8842	17	0.0001	1	3594220	0	1087570	14	44061900	3	13252500	1
TCGA-75-6211	1.00427	0.202693	4.97586	8	0.924153	0.586331	1.45662	97	0.731298	6	1230970	2	412077	72	15088700	25	4841760	0.0255341
TCGA-75-6214	0.92118	0.357413	2.37421	21	1.0364	0.753122	1.42622	203	0.74542	15	1213930	6	447299	153	12830800	50	4345690	0
TCGA-75-7025	Inf	NA	Inf	1	0.443498	0.140757	1.39738	12	0.0001	1	5929610	0	1882940	7	71773800	5	22736800	1
TCGA-75-7027	0.654421	0.0593382	7.21742	3	1.06425	0.637165	1.77761	82	0.831506	2	1767800	1	578443	63	17964800	19	5766060	0
TCGA-75-7031	1.35269	0.151186	12.1029	5	0.858032	0.473027	1.5564	54	0.0730951	4	1829620	1	618729	39	19535900	15	6447090	1.04294
TCGA-76-4925	Inf	NA	Inf	3	0.89695	0.350977	2.29223	22	0.0001	3	4153090	0	1368130	16	39817900	6	13393000	3
TCGA-76-4926	Inf	NA	Inf	4	1.43724	0.409557	5.04365	16	0.0001	4	4185110	0	1349590	13	42794500	3	14193700	4
TCGA-76-4927	0.3249	0.0203211	5.1946	2	0.881344	0.233813	3.32217	11	0.957448	1	4868120	1	1581650	8	47821500	3	15805200	0
TCGA-76-4928	Inf	NA	Inf	2	1.09124	0.355812	3.34676	17	0.0001	2	1687810	0	581509	13	30564000	4	10262400	2
TCGA-76-4929	0.347656	0.0217444	5.55844	2	0.439934	0.173628	1.11469	18	0.807236	1	4287740	1	1490660	10	39047300	8	13742600	0
TCGA-76-4931	0.314716	0.0196841	5.03178	2	0.861132	0.228451	3.24599	11	0.988764	1	4111680	1	1294010	8	49115800	3	15860700	0
TCGA-76-4932	0.323724	0.0202475	5.17581	2	0.606634	0.224346	1.64035	17	0.736108	1	3923340	1	1270080	11	42407000	6	14032100	0
TCGA-77-6842	0.693025	0.126933	3.78377	6	1.2489	0.780562	1.99823	105	0.952097	4	808548	2	280172	83	13702600	22	4536010	0
TCGA-77-6843	0.637421	0.159414	2.54875	9	1.14987	0.606376	2.18048	55	0.78858	6	2255270	3	718778	43	21778000	12	6988400	0
TCGA-77-6844	1.04767	0.108974	10.0722	4	0.969621	0.566543	1.65948	69	0.791916	3	1804140	1	630045	51	19575300	18	6699040	0.13649
TCGA-77-6845	0.90654	0.288659	2.84702	15	1.08483	0.58337	2.01735	56	0.778303	11	2180380	4	718764	43	18599700	13	6100200	0
TCGA-77-7139	2.11911	0.255114	17.6024	7	0.689881	0.403329	1.18002	60	0.0001	6	1889340	1	667285	40	19949400	20	6881360	3.16862
TCGA-77-7140	1.56908	0.183309	13.431	6	0.905087	0.522044	1.56918	67	0.012874	5	2243200	1	703953	50	21509300	17	6619050	1.81342
TCGA-77-7141	2.67263	0.334263	21.3694	9	0.660153	0.490299	0.888849	199	0.0001	8	1045430	1	349256	135	12944000	64	4050970	5.00669
TCGA-77-7142	1.76264	0.205922	15.0878	6	1.12266	0.695901	1.81114	93	0.0242834	5	1645740	1	580171	71	17252000	22	6001410	2.16335
TCGA-77-7335	0.586916	0.140261	2.45593	8	0.811086	0.50808	1.29479	84	0.754384	5	2012030	3	708535	59	18282600	25	6283370	0
TCGA-77-7337	1.04193	0.210293	5.16244	8	0.826917	0.54058	1.26492	103	0.247194	6	1694130	2	588389	73	15845600	30	5384790	0.241463
TCGA-77-7338	0.329748	0.0206244	5.27213	2	0.826035	0.422915	1.61341	42	0.941029	1	2465470	1	812985	30	24233900	12	8007220	0
TCGA-77-7463	0.804029	0.252166	2.56364	14	0.750258	0.493694	1.14015	106	0.757288	10	1527320	4	491204	75	15386000	31	4771300	0
TCGA-77-7465	2.00178	0.240989	16.6279	7	0.809191	0.554507	1.18085	130	0.0001	6	1539700	1	513690	92	15021200	38	5020550	3.00267
TCGA-77-8007	Inf	NA	Inf	2	2.31445	0.692722	7.73277	25	0	2	3111140	0	983928	22	32492700	3	10254900	2
TCGA-77-8008	Inf	NA	Inf	4	0.546713	0.297997	1.00302	44	0.0001	4	1610620	0	551879	27	20755200	17	7144500	4
TCGA-77-8009	Inf	NA	Inf	1	1.66402	0.869219	3.18559	64	0.0001	1	1595990	0	572454	53	21467700	11	7414160	1
TCGA-77-8128	0.421913	0.113295	1.57122	9	0.905727	0.560681	1.46312	84	0.718561	5	1371430	4	462899	61	16137100	23	5510880	0
TCGA-77-8130	0.692954	0.12692	3.78338	6	1.21316	0.638691	2.30432	54	0.775472	4	1288680	2	446498	42	19389500	12	6720710	0
TCGA-77-8133	0.695462	0.127379	3.79707	6	0.981502	0.652182	1.47711	120	0.81383	4	1232550	2	428596	89	14943100	31	5108620	0
TCGA-77-8136	0.611141	0.204813	1.82359	14	0.908422	0.656144	1.2577	189	0.841823	9	1351220	5	458770	140	14523900	49	4617840	0
TCGA-77-8138	0	0	NA	1	1.07026	0.484552	2.36397	34	0.623473	0	2538340	1	837148	26	28876600	8	9509410	0
TCGA-77-8139	1.01975	0.10607	9.80383	4	1.04706	0.585517	1.87241	62	0.944824	3	1773500	1	602843	47	19163100	15	6403670	0.0581063
TCGA-77-8140	1.19986	0.394945	3.64522	18	0.888758	0.576242	1.37076	104	0.124858	14	1787430	4	612760	76	15383800	28	5037230	2.33194
TCGA-77-8143	Inf	NA	Inf	1	1.14046	0.564757	2.30303	45	0.0001	1	1640100	0	556218	35	21078000	10	6868190	1
TCGA-77-8144	1.96286	0.435065	8.85573	13	1.13989	0.776271	1.67383	145	0.000352216	11	1459620	2	520914	111	14793300	34	5165150	5.39593
TCGA-77-8145	Inf	NA	Inf	5	2.882	1.0258	8.097	40	0.0001	5	2233130	0	709978	36	25493400	4	8163540	5
TCGA-77-8148	1.43111	0.303898	6.73936	10	1.07202	0.661682	1.73684	88	0.191712	8	1679990	2	601062	66	17382700	22	6211550	2.40993
TCGA-77-8150	Inf	NA	Inf	3	1.46859	0.685147	3.14789	46	0.0001	3	2916360	0	908980	38	26022500	8	8045570	3
TCGA-77-8153	0.434785	0.0973078	1.94268	7	0.727102	0.448915	1.17768	77	0.905838	4	2098390	3	684261	53	20898600	24	6880940	0
TCGA-77-8154	1.31278	0.146724	11.7458	5	0.82123	0.46084	1.46345	57	0.0542339	4	1740810	1	571324	41	19076700	16	6113700	0.953025
TCGA-77-8156	0.661729	0.0600008	7.29801	3	0.963103	0.572371	1.62057	75	0.756032	2	1191950	1	394374	56	17330200	19	5662940	0
TCGA-77-A5G1	0.333723	0.0208729	5.33567	2	1.59787	0.709748	3.59732	42	0.994714	1	2023640	1	675335	35	22746100	7	7269060	0
TCGA-77-A5G3	0.862075	0.303705	2.44703	17	0.676424	0.50088	0.913492	191	0.0774017	12	1288290	5	462751	127	12979800	64	4424490	0
TCGA-77-A5G6	1.68472	0.196819	14.4208	6	1.24956	0.824596	1.89354	136	0.110407	5	1101240	1	371057	108	13632800	28	4416490	2.03215
TCGA-77-A5G7	0.317901	0.0198833	5.0827	2	0.602627	0.298245	1.21766	34	0.773097	1	2772470	1	881370	22	28974200	12	9523990	0
TCGA-77-A5G8	1.02769	0.106896	9.8801	4	0.772509	0.456996	1.30585	66	0.241092	3	1871470	1	641094	46	18822000	20	6321810	0.0808181
TCGA-77-A5GA	0.330835	0.0206923	5.2895	2	1.40233	0.6781	2.90005	47	0.877077	1	1518800	1	502472	38	22147600	9	7355890	0
TCGA-77-A5GB	0.327459	0.066091	1.62246	6	1.02968	0.539145	1.96653	51	0.848388	3	2739500	3	897075	39	25212700	12	7988020	0
TCGA-77-A5GF	Inf	NA	Inf	2	1.13721	0.518318	2.4951	36	0.0001	2	2906120	0	957744	28	27702200	8	9000950	2
TCGA-77-A5GH	0.503875	0.15992	1.58761	12	1.219	0.74162	2.00367	90	0.631378	7	1508690	5	542994	70	16977000	20	5912850	0
TCGA-78-7145	0.660767	0.121025	3.60764	6	1.15941	0.611411	2.19858	55	0.777193	4	2108360	2	696567	43	20125200	12	6511650	0
TCGA-78-7146	0.675889	0.123794	3.69021	6	1.03383	0.689967	1.54907	128	0.940491	4	1700070	2	574529	97	15633300	31	5165240	0
TCGA-78-7147	1.57824	0.340994	7.30465	11	0.928662	0.618866	1.39354	118	0.00105799	9	1643600	2	576443	86	15577400	32	5382750	3.29744
TCGA-78-7148	0.453003	0.101385	2.02408	7	1.37303	0.765204	2.46367	71	0.70245	4	1992590	3	676987	57	18742800	14	6320740	0
TCGA-78-7149	Inf	NA	Inf	2	1.13669	0.624914	2.06757	60	0.0001	2	2520280	0	907394	46	23041300	14	7971090	2
TCGA-78-7150	1.25029	0.259728	6.01869	9	0.964088	0.674412	1.37819	154	0.110788	7	1336930	2	477585	113	14605100	41	5108890	1.40129
TCGA-78-7152	1.22698	0.254886	5.90649	9	1.08545	0.608738	1.93549	64	0.688973	7	1613920	2	565785	49	19687100	15	6541660	1.29494
TCGA-78-7153	0.664005	0.0602071	7.32311	3	0.956812	0.482298	1.89818	43	0.735018	2	2183860	1	725047	32	26635800	11	8760620	0
TCGA-78-7154	0.724021	0.13261	3.953	6	0.821612	0.527532	1.27963	93	0.773312	4	1552960	2	562188	65	16979100	28	6009330	0
TCGA-78-7155	0.556389	0.271997	1.13814	32	1.58795	1.23437	2.04281	428	0.00109008	20	904220	12	301859	355	11351000	73	3706520	0
TCGA-78-7156	1.81739	0.212319	15.5565	6	1.45873	0.886116	2.40136	102	0.359348	5	1435460	1	521759	83	16081600	19	5370050	2.24881
TCGA-78-7158	0.704232	0.128986	3.84495	6	0.832717	0.513127	1.35136	80	0.75531	4	1686700	2	593914	57	18210600	23	6118920	0
TCGA-78-7159	1.03701	0.209299	5.13805	8	0.87029	0.532124	1.42336	79	0.472618	6	1573580	2	543939	57	16522500	22	5549930	0.214131
TCGA-78-7160	0	0	NA	1	0.62971	0.189618	2.09123	12	0.794728	0	4845190	1	1509470	8	52701700	4	16593400	0
TCGA-78-7161	0.644851	0.0584704	7.11186	3	0.845823	0.47556	1.50437	58	0.737041	2	1910390	1	615958	42	21007100	16	6768870	0
TCGA-78-7162	0.315739	0.0197481	5.04814	2	0.886315	0.413708	1.89881	34	0.872611	1	2658940	1	839531	25	32391300	9	10335200	0
TCGA-78-7163	0	0	NA	1	1.04619	0.217329	5.03619	9	0.734254	0	7767100	1	2353270	7	98054000	2	29309400	0
TCGA-78-7166	0.335513	0.0677165	1.66236	6	0.645833	0.386362	1.07956	65	0.977417	3	1515010	3	508305	43	18009700	22	5950880	0
TCGA-78-7167	0.340102	0.0479063	2.41449	4	0.656878	0.328499	1.31352	36	0.784458	2	2677290	2	910551	24	29568700	12	9711510	0
TCGA-78-7220	0.85591	0.221327	3.30996	10	0.74648	0.573893	0.970969	258	0.28363	7	934549	3	342810	177	11997000	81	4098290	0
TCGA-78-7535	0.676736	0.0613615	7.46352	3	0.784823	0.437615	1.40751	54	0.791493	2	1567090	1	530253	38	20081600	16	6636000	0
TCGA-78-7536	0.583089	0.211919	1.60435	16	1.24134	0.859452	1.79291	171	0.30217	10	1278390	6	447249	135	13285900	36	4397940	0
TCGA-78-7537	Inf	NA	Inf	1	0.793752	0.427077	1.47524	49	0.0001	1	2012990	0	664163	35	23812100	14	7560360	1
TCGA-78-7539	1.4857	0.41925	5.26487	15	0.806412	0.585273	1.11111	180	0.0001	12	1615250	3	599943	127	14077200	53	4737460	3.92298
TCGA-78-7540	Inf	NA	Inf	1	0.965303	0.194826	4.78277	8	0.0001	1	7240830	0	2309930	6	69677600	2	22420000	1
TCGA-78-7542	0.263212	0.0589086	1.17607	7	0.902667	0.593746	1.37232	111	0.13484	3	1429040	4	501520	81	15335700	30	5127050	0
TCGA-78-7633	Inf	NA	Inf	1	1.15139	0.496104	2.67223	31	0.0001	1	2074000	0	721594	24	26502500	7	8900140	1
TCGA-78-8640	2.67081	0.610761	11.6792	17	1.0885	0.810765	1.46138	245	0.0001	15	1139120	2	405649	187	12650100	58	4270800	9.38372
TCGA-78-8655	0.323781	0.0456074	2.29863	4	1.52951	0.633312	3.69392	34	0.891217	2	2890400	2	935858	28	28375300	6	9300070	0
TCGA-78-8660	0.226003	0.0377628	1.35259	5	0.784311	0.491879	1.2506	85	0.248289	2	1740100	3	589902	60	17730600	25	5794290	0
TCGA-78-8662	0.911194	0.356554	2.32862	22	0.929292	0.728296	1.18576	332	0.903762	16	1188820	6	406217	244	11846000	88	3970240	0
TCGA-79-5596	0.696001	0.127478	3.80002	6	0.958349	0.551164	1.66635	65	0.735334	4	1903410	2	662388	48	20078200	17	6814850	0
TCGA-80-5607	1.14848	0.11946	11.0414	4	1.03679	0.566238	1.89837	56	0.755331	3	1682800	1	644222	42	24242600	14	8378150	0.387857
TCGA-80-5608	1.22733	0.137174	10.9812	5	0.462714	0.245801	0.871047	40	0.0001	4	2408540	1	739018	24	22404900	16	6911370	0.740891
TCGA-80-5611	1.54155	0.333066	7.13482	11	1.08341	0.628153	1.86861	71	0.148081	9	1939240	2	664317	54	19527600	17	6660340	3.1617
TCGA-83-5908	Inf	NA	Inf	6	0.95925	0.554776	1.65862	69	0.0001	6	1510660	0	493268	52	17850100	17	5597810	6
TCGA-85-6175	0.325363	0.0203501	5.20201	2	1.45477	0.314317	6.73321	11	0.743316	1	5941670	1	1933200	9	56576800	2	18290300	0
TCGA-85-6560	0.587278	0.171916	2.00619	11	1.20676	0.800275	1.81972	135	0.520727	7	1425230	4	478289	106	14672100	29	4844030	0
TCGA-85-6561	0.175882	0.0159477	1.93974	3	0.814024	0.505253	1.31149	81	0.168622	1	1723230	2	606169	57	18162300	24	6225070	0
TCGA-85-6798	1.07117	0.294796	3.89223	13	1.22842	0.731239	2.06365	87	0.784528	10	1586160	3	509715	69	17319900	18	5550300	0.66443
TCGA-85-7696	0.698936	0.0633744	7.70835	3	0.916997	0.548259	1.53373	73	0.734229	2	1832280	1	640323	53	18822900	20	6513410	0
TCGA-85-7697	Inf	NA	Inf	3	0.946774	0.575374	1.55791	80	0.0001	3	1429020	0	488550	59	16875500	21	5686830	3
TCGA-85-7698	Inf	NA	Inf	1	0.625639	0.342212	1.14381	47	0.0001	1	1713810	0	550831	31	23420800	16	7562820	1
TCGA-85-7699	0	0	NA	1	0.710976	0.400356	1.26259	54	0.1315	0	2192210	1	713391	37	21703100	17	7089640	0
TCGA-85-7710	1.01187	0.10525	9.72804	4	1.20439	0.617971	2.3473	51	0.791617	3	2255790	1	760854	40	20885400	11	6917410	0.0351868
TCGA-85-7843	Inf	NA	Inf	5	1.59296	0.894131	2.83797	79	0.0001	5	1623990	0	566520	65	18119200	14	6216670	5
TCGA-85-7844	1.00415	0.271844	3.70915	12	1.01989	0.55799	1.86414	57	0.96759	9	1999650	3	669314	43	20963600	14	6961110	0.0371664
TCGA-85-7950	0.338979	0.084776	1.35542	8	1.05212	0.610012	1.81465	71	0.561916	4	1672640	4	566990	54	17354900	17	5748340	0
TCGA-85-8048	0.632488	0.115845	3.45325	6	1.41172	0.755248	2.63881	66	0.933598	4	1791470	2	566542	54	20583100	12	6457240	0
TCGA-85-8049	Inf	NA	Inf	5	0.613237	0.361612	1.03995	61	0.0001	5	1289820	0	424311	40	17998700	21	5794670	5
TCGA-85-8052	Inf	NA	Inf	6	0.583092	0.308847	1.10086	41	0.0001	6	2687310	0	889452	26	25269000	15	8500470	6
TCGA-85-8070	1.346	0.150437	12.043	5	1.55955	0.836841	2.9064	69	0.800949	4	1666290	1	560706	57	18517400	12	6079750	1.02823
TCGA-85-8071	Inf	NA	Inf	1	0.780808	0.52152	1.16901	111	0.0001	1	1269600	0	450979	77	14871900	34	5127420	1
TCGA-85-8072	0.862118	0.167259	4.44371	7	0.85397	0.478244	1.52488	56	0.977976	5	2003020	2	690736	40	20803200	16	7106120	0
TCGA-85-8276	0.596533	0.199917	1.78	14	0.695798	0.459087	1.05456	101	0.747594	9	1503250	5	498188	68	16642900	33	5619750	0
TCGA-85-8277	0.357923	0.0223866	5.7226	2	1.29644	0.74688	2.25039	76	0.478852	1	1409240	1	504400	60	17544500	16	6065460	0
TCGA-85-8287	0.983566	0.198513	4.87326	8	1.30789	0.728154	2.34921	70	0.736056	6	1519630	2	498219	56	17662500	14	5775170	0
TCGA-85-8288	0.167735	0.030722	0.915797	6	0.696145	0.436628	1.10991	81	0.177007	2	1282910	4	430378	55	17444300	26	5740690	0
TCGA-85-8350	0.685072	0.171331	2.73929	9	1.01788	0.646821	1.6018	99	0.816164	6	1374830	3	470929	74	15754700	25	5417690	0
TCGA-85-8351	1.69803	0.198374	14.5348	6	0.584065	0.326751	1.04401	49	0.0001	5	2626820	1	892086	31	23200100	18	7867960	2.05542
TCGA-85-8352	0.3399	0.0478779	2.41306	4	1.10908	0.689062	1.78511	96	0.308592	2	1886680	2	641283	74	17767100	22	5858270	0
TCGA-85-8353	Inf	NA	Inf	4	0.611798	0.344499	1.0865	51	0.0001	4	1758600	0	600515	33	20255300	18	6759360	4
TCGA-85-8354	1.01315	0.204484	5.01984	8	0.702715	0.448707	1.10051	88	0.0615058	6	1720610	2	581079	60	19198400	28	6295800	0.0778793
TCGA-85-8355	Inf	NA	Inf	5	0.901087	0.524207	1.54893	66	0.0001	5	1619300	0	565285	48	18763200	18	6340230	5
TCGA-85-8479	0.685194	0.0621284	7.5568	3	0.810487	0.400479	1.64026	37	0.803517	2	2334690	1	799858	26	25117100	11	8612610	0
TCGA-85-8481	0.811011	0.157343	4.18029	7	0.68635	0.447924	1.05169	97	0.426204	5	1703250	2	552542	66	16280800	31	5248550	0
TCGA-85-8580	0.659469	0.0597959	7.27309	3	1.0583	0.668804	1.67462	100	0.89637	2	1489210	1	491044	76	17117800	24	5720760	0
TCGA-85-8582	0.643633	0.117886	3.5141	6	1.09044	0.677483	1.75512	96	0.935731	4	1390700	2	447550	74	15919300	22	5160800	0
TCGA-85-8584	0.860443	0.166934	4.43508	7	0.719126	0.434157	1.19114	70	0.473553	5	1240160	2	426835	48	16775700	22	5529260	0
TCGA-85-8664	1.0021	0.104234	9.63409	4	1.35467	0.7974	2.3014	87	0.735218	3	1566430	1	523238	70	18547800	17	6102070	0.0062763
TCGA-85-8666	1.02406	0.206686	5.0739	8	0.985634	0.614847	1.58003	92	0.885114	6	1622570	2	553871	69	17821200	23	5855060	0.140982
TCGA-85-A4CL	1.0021	0.41557	2.41648	24	1.10326	0.856734	1.42074	321	0.74195	17	1050050	7	433283	241	12101500	80	4431920	0.0356834
TCGA-85-A4CN	0.491863	0.0821852	2.94371	5	0.574172	0.331468	0.994588	55	0.778504	3	2377790	2	779698	35	21008000	20	6892690	0
TCGA-85-A4JB	1.42599	0.406352	5.00414	16	1.33833	0.892135	2.0077	149	0.770818	13	1125250	3	370290	120	13972400	29	4519100	3.8835
TCGA-85-A4JC	2.11877	0.255074	17.5997	7	0.767414	0.502792	1.17131	101	0.0001	6	1379230	1	487046	70	17405700	31	5915410	3.16817
TCGA-85-A4QQ	1.28032	0.265967	6.16325	9	0.929415	0.594024	1.45417	99	0.109645	7	1241090	2	453997	73	15835900	26	5242070	1.53261
TCGA-85-A4QR	3.3839	0.433165	26.4351	11	0.886422	0.542629	1.44803	80	0.0001	10	2163920	1	732248	58	18705200	22	6289230	7.04483
TCGA-85-A50M	Inf	NA	Inf	3	0.482243	0.206136	1.12818	22	0.0001	3	2318180	0	805611	13	30402200	9	10150100	3
TCGA-85-A50Z	0.65546	0.163926	2.62088	9	1.0505	0.707156	1.56055	137	0.93359	6	1038340	3	340295	105	14003800	32	4483360	0
TCGA-85-A510	Inf	NA	Inf	3	1.04305	0.51277	2.12172	42	0.0001	3	2409550	0	796628	32	23270600	10	7585130	3
TCGA-85-A511	Inf	NA	Inf	2	0.896709	0.514921	1.56157	64	0.0001	2	1948600	0	636081	47	19917700	17	6460140	2
TCGA-85-A512	0.467961	0.104733	2.09092	7	1.30037	0.669515	2.52567	53	0.97515	4	2078160	3	729374	42	21421700	11	7295680	0
TCGA-85-A53L	0.670854	0.0608282	7.39864	3	0.875741	0.475522	1.6128	53	0.741648	2	1123840	1	376966	39	18121700	14	5696890	0
TCGA-85-A5B5	0.706246	0.0640373	7.78897	3	1.20309	0.74156	1.95187	96	0.926303	2	1101900	1	389106	75	14221400	21	4790700	0
TCGA-86-6562	0.966952	0.100578	9.29621	4	0.952636	0.346227	2.62116	20	0.98222	3	3818940	1	1230910	15	49449000	5	15702300	0
TCGA-86-6851	1.59463	0.461642	5.50827	18	0.931945	0.711739	1.22028	278	0.0001	15	1172060	3	373800	207	12479200	71	3989010	5.59342
TCGA-86-7701	0.332738	0.0832152	1.33047	8	0.933677	0.528616	1.64913	62	0.718016	4	1859180	4	618620	46	19977500	16	6487840	0
TCGA-86-7711	1.26364	0.141233	11.3061	5	0.768372	0.478064	1.23497	83	0.0102957	4	1973060	1	623310	59	19046900	24	5953260	0.834545
TCGA-86-7713	Inf	NA	Inf	2	2.23423	1.00988	4.94294	54	0.0001	2	2457560	0	826531	47	23258200	7	7739350	2
TCGA-86-7714	Inf	NA	Inf	4	0.789189	0.345481	1.80276	27	0.0001	4	3698710	0	1226450	19	34796700	8	11562600	4
TCGA-86-7953	Inf	NA	Inf	3	0.984205	0.360551	2.68661	21	0.0001	3	5429840	0	1697570	16	49047000	5	15085100	3
TCGA-86-7954	2.07406	0.249691	17.2283	7	0.707847	0.415606	1.20558	62	0.0001	6	1600280	1	553180	42	18283700	20	6162890	3.10713
TCGA-86-7955	1.70083	0.198701	14.5587	6	1.30556	0.817381	2.0853	108	0.223698	5	1515310	1	515456	86	16010000	22	5347020	2.06025
TCGA-86-8054	0.309939	0.0436576	2.20036	4	1.35385	0.741215	2.47283	70	0.533233	2	1810200	2	561051	57	19371500	13	5981380	0
TCGA-86-8056	1.29932	0.269913	6.2547	9	1.1817	0.757002	1.84467	111	0.684772	7	1823930	2	677103	86	17098900	25	5873780	1.61255
TCGA-86-8073	1.34819	0.619724	2.93296	39	1.13187	0.909485	1.40863	456	0.0890399	31	1183700	8	411833	352	11465200	104	3834150	8.00621
TCGA-86-8074	Inf	NA	Inf	4	0.939511	0.341456	2.58505	20	0.0001	4	3806580	0	1175820	15	38315900	5	11999400	4
TCGA-86-8075	Inf	NA	Inf	1	5.19507	0.688933	39.1747	17	0	1	6173490	0	1972490	16	56480300	1	18338700	1
TCGA-86-8278	0.233102	0.0389489	1.39508	5	1.05709	0.51967	2.15027	42	0.808931	2	2736620	3	956868	32	28392300	10	9379090	0
TCGA-86-8279	0.82669	0.259274	2.6359	14	1.04463	0.702247	1.55393	134	0.740343	10	1178680	4	389761	102	13833000	32	4533430	0
TCGA-86-8281	0.876202	0.169991	4.5163	7	0.796248	0.466566	1.35889	65	0.73848	5	1210700	2	424327	46	16792800	19	5522900	0
TCGA-86-8358	1.2051	0.519251	2.79688	31	1.11325	0.870579	1.42357	354	0.525608	24	1206570	7	424096	271	11726200	83	3998160	4.08472
TCGA-86-8359	1.23582	0.138123	11.0572	5	0.689024	0.366555	1.29518	45	0.0208302	4	2110760	1	652132	31	22279100	14	6932640	0.763293
TCGA-86-8585	0.626997	0.250157	1.57152	20	0.941804	0.668661	1.32653	172	0.887962	13	1311590	7	442811	128	13689500	44	4431910	0
TCGA-86-8668	Inf	NA	Inf	1	1.23191	0.261598	5.80132	10	0.0001	1	7121730	0	2163780	8	65784100	2	20260100	1
TCGA-86-8669	0.219251	0.0366346	1.31218	5	0.76266	0.417577	1.39292	51	0.658129	2	1814210	3	596652	36	21829200	15	6936770	0
TCGA-86-8672	2.18925	0.263558	18.1851	7	0.9708	0.635225	1.48365	110	0.0001	6	1821210	1	664513	81	16223600	29	5638840	3.25933
TCGA-86-8673	0.651645	0.240993	1.76205	17	1.35376	0.912709	2.00793	153	0.438116	11	1552140	6	551697	122	14056200	31	4835150	0
TCGA-86-8674	Inf	NA	Inf	5	1.31734	0.806027	2.15302	98	0.0001	5	1670990	0	589662	78	16565900	20	5595630	5
TCGA-86-A456	1.15704	0.318428	4.20425	13	1.77612	1.0032	3.14454	88	0.757085	10	1451080	3	503689	74	15187300	14	5103270	1.35729
TCGA-86-A4JF	0.537253	0.246767	1.16969	26	0.961283	0.780408	1.18408	432	0.0165544	15	647976	11	255293	308	10286300	124	3980900	0
TCGA-86-A4P7	Inf	NA	Inf	4	3.32859	0.780457	14.1962	23	0.0001	4	4777240	0	1526480	21	42312700	2	13413500	4
TCGA-90-7766	0.678423	0.124258	3.70405	6	1.00582	0.451871	2.23888	32	0.740543	4	3172650	2	1076200	24	29123600	8	9764410	0
TCGA-90-7767	0.678057	0.0614813	7.47809	3	0.931228	0.434673	1.99503	34	0.749951	2	2955650	1	1002050	25	27279200	9	9145140	0
TCGA-90-7769	0.690227	0.172621	2.7599	9	1.55376	1.05402	2.29046	175	0.315037	6	1522730	3	525515	144	13785700	31	4611190	0
TCGA-90-7964	0.613505	0.241539	1.5583	19	1.02459	0.698892	1.50207	140	0.789761	12	1143920	7	409384	105	13811700	35	4717110	0
TCGA-90-A4ED	0.830536	0.510968	1.34997	68	0.806991	0.694864	0.937213	730	0.716489	41	943604	27	516093	454	9993850	276	4902920	0
TCGA-90-A4EE	Inf	NA	Inf	6	1.25557	0.799939	1.97072	113	0.0001	6	1242920	0	444508	89	15145800	24	5128080	6
TCGA-90-A59Q	Inf	NA	Inf	1	0.863655	0.530456	1.40615	83	0.0001	1	1411400	0	451891	61	16783700	22	5227820	1
TCGA-91-6828	0.647389	0.194942	2.14994	12	1.12311	0.700201	1.80144	101	0.978963	8	1427710	4	462142	79	17172100	22	5370820	0
TCGA-91-6829	1.40368	0.298074	6.61019	10	1.39285	0.98541	1.96877	202	0.968781	8	1190380	2	417728	162	13164900	40	4527600	2.30069
TCGA-91-6830	1.85487	0.216697	15.8773	6	0.911966	0.59545	1.39673	107	0.0001	5	1591430	1	590379	78	18464700	29	6260720	2.30439
TCGA-91-6831	0.639468	0.159926	2.55694	9	1.41203	0.806677	2.47166	82	0.930394	6	1701820	3	544130	67	17499000	15	5531890	0
TCGA-91-6835	Inf	NA	Inf	2	0.773176	0.356013	1.67916	31	0.0001	2	3323630	0	1066050	22	32556500	9	10297600	2
TCGA-91-6836	1.03004	0.278855	3.8048	12	0.888631	0.615024	1.28396	143	0.414855	9	1713280	3	588250	104	14687400	39	4894380	0.26249
TCGA-91-6840	Inf	NA	Inf	3	1.54975	0.64342	3.73276	35	0.0001	3	2174390	0	725058	29	26188400	6	8397010	3
TCGA-91-6847	0.311623	0.0194907	4.98233	2	0.465247	0.209014	1.0356	25	0.739661	1	3964790	1	1235520	15	35993800	10	11164000	0
TCGA-91-6848	0.343244	0.110702	1.06427	12	0.986658	0.708825	1.37339	186	0.0379768	6	837616	6	287507	139	13013500	47	4341540	0
TCGA-91-6849	0.594321	0.0538887	6.55459	3	0.795039	0.383395	1.64865	36	0.752013	2	2120530	1	630138	26	28080500	10	8586570	0
TCGA-91-7771	1.27948	0.143002	11.4478	5	0.803533	0.449998	1.43482	56	0.0577669	4	1943210	1	621573	40	20069500	16	6450600	0.873722
TCGA-91-8496	0	0	NA	1	1.58035	0.34626	7.21277	12	0.734718	0	6852070	1	2157470	10	68081300	2	21518400	0
TCGA-91-8497	0.108351	0.0112702	1.04168	4	0.854103	0.334211	2.18273	22	0.910751	1	5012800	3	1629420	16	51589100	6	16523400	0
TCGA-91-8499	Inf	NA	Inf	3	1.01334	0.643935	1.59465	99	0.0001	3	1516390	0	532400	74	16019500	25	5484170	3
TCGA-91-A4BC	0.414768	0.111377	1.54461	9	0.856735	0.595232	1.23313	145	0.325857	5	1493300	4	495499	105	14418400	40	4705810	0
TCGA-91-A4BD	0	0	NA	1	0.512548	0.122488	2.14474	8	0.739541	0	9885310	1	2950040	5	90952800	3	27970600	0
TCGA-92-7340	2.82166	0.352901	22.5609	9	0.926884	0.642404	1.33734	146	0.0001	8	1357410	1	478768	107	14414200	39	4869640	5.16479
TCGA-92-7341	1.76255	0.205912	15.087	6	1.32208	0.65876	2.65331	48	0.393585	5	1588690	1	560030	38	19573900	10	6810060	2.16321
TCGA-92-8063	1.59336	0.344261	7.37463	11	1.39003	0.86217	2.24107	106	0.57496	9	1355920	2	480104	85	15373100	21	5279410	3.35156
TCGA-92-8064	0	0	NA	5	0.981273	0.555563	1.73319	62	0.122896	0	1460600	5	522077	46	18602400	16	6349230	0
TCGA-92-8065	1.66446	0.359622	7.7037	11	0.950679	0.622484	1.45191	111	0.000782629	9	1806470	2	668176	82	17360400	29	5836840	3.59283
TCGA-93-7347	Inf	NA	Inf	6	1.45231	0.601346	3.50748	34	0.0001	6	1997150	0	638654	28	25712900	6	8002100	6
TCGA-93-7348	Inf	NA	Inf	2	1.41833	0.585588	3.43527	33	0.0001	2	2557000	0	817082	27	28084900	6	8851910	2
TCGA-93-8067	1.20107	0.476765	3.02576	24	0.870052	0.65466	1.15631	230	0.00967691	18	1049400	6	420135	163	13101300	67	4685400	3.01339
TCGA-93-A4JN	0	0	NA	1	0.846153	0.391533	1.82864	32	0.570526	0	3433580	1	1154150	23	34153400	9	11308300	0
TCGA-93-A4JO	Inf	NA	Inf	5	1.29549	0.435911	3.8501	21	0.0001	5	4489330	0	1350100	17	44040500	4	13424500	5
TCGA-93-A4JQ	0.21294	0.03558	1.27441	5	1.82858	0.901154	3.71045	61	0.607839	2	2539740	3	811217	52	23707400	9	7503020	0
TCGA-94-7033	1.62237	0.189535	13.8871	6	1.20226	0.635983	2.27276	57	0.319013	5	2714470	1	880776	45	25763000	12	8259710	1.91809
TCGA-94-7943	0.720994	0.0653746	7.95163	3	0.750358	0.454457	1.23892	72	0.908237	2	1016990	1	366622	50	17918200	22	5915830	0
TCGA-94-8035	0.338327	0.0211609	5.40929	2	0.554252	0.334137	0.919369	64	0.846357	1	1522570	1	515127	40	19000700	24	6318700	0
TCGA-94-8490	1.28477	0.614793	2.68488	42	0.810609	0.651864	1.00801	375	0.0001	33	1256040	9	440107	257	11874400	118	4419490	7.31452
TCGA-94-8491	0.844254	0.300979	2.36817	18	1.10322	0.783348	1.55372	191	0.80055	13	1248520	5	405411	149	13805000	42	4293020	0
TCGA-94-A4VJ	1.52325	0.329113	7.05014	11	1.16152	0.768598	1.75532	130	0.151158	9	1464370	2	495689	101	14655500	29	4887710	3.09158
TCGA-94-A5I4	1.97392	0.237635	16.3964	7	1.17603	0.675447	2.04759	73	0.0224638	6	1807020	1	594485	57	17767500	16	5865280	2.96036
TCGA-94-A5I6	0.328502	0.0205464	5.25221	2	1.01198	0.565039	1.81244	61	0.684478	1	2036960	1	669146	46	21323100	15	7036480	0
TCGA-95-7039	0.765351	0.3303	1.77343	25	0.995684	0.779601	1.27166	339	0.918483	17	913006	8	328833	253	11171600	86	3781070	0
TCGA-95-7043	0.805026	0.396125	1.63602	36	1.14787	0.872913	1.50943	295	0.711299	25	1071290	11	379463	229	11760300	66	3890620	0
TCGA-95-7562	0.332055	0.0670187	1.64522	6	1.47099	0.857439	2.52357	91	0.344467	3	881554	3	292724	75	14119900	16	4430980	0
TCGA-95-7567	0.722055	0.326684	1.59593	28	0.759797	0.603685	0.956281	333	0.796433	19	1181460	9	404090	226	12024700	107	4325610	0
TCGA-95-7944	0.451967	0.137934	1.48096	11	0.860799	0.541621	1.36807	88	0.840353	6	1806210	5	680290	63	17599800	25	6011860	0
TCGA-95-7947	0.671193	0.267789	1.6823	20	1.0454	0.752115	1.45304	191	0.725105	13	1268770	7	458548	144	13495100	47	4604600	0
TCGA-95-7948	2.44189	0.300426	19.8479	8	1.84244	0.870637	3.89899	55	0.446277	7	2341610	1	816850	47	24061600	8	7545900	4.13337
TCGA-95-8039	Inf	NA	Inf	1	0.891203	0.432906	1.83468	38	0.0001	1	2858370	0	921370	28	30947600	10	9850210	1
TCGA-95-8494	0.348889	0.0218215	5.57815	2	0.577515	0.311178	1.07181	43	0.765456	1	2900180	1	1011840	27	28130600	16	9627160	0
TCGA-95-A4VK	Inf	NA	Inf	3	0.967013	0.56652	1.65063	71	0.0001	3	918653	0	318066	53	15596000	18	5122030	3
TCGA-95-A4VN	1.12078	0.308449	4.07248	13	1.05039	0.706449	1.56179	135	0.759896	10	1082470	3	363963	103	14069800	32	4591480	1.07764
TCGA-95-A4VP	1.29279	0.14449	11.5669	5	1.7249	0.721232	4.12525	38	0.775864	4	2636520	1	852114	32	24927600	6	8062030	0.905907
TCGA-96-7544	0.817733	0.256464	2.60734	14	0.979022	0.660551	1.45104	133	0.735392	10	1542420	4	504515	100	14892100	33	4811300	0
TCGA-96-7545	0.163628	0.0148366	1.8046	3	0.89774	0.434553	1.85464	37	0.774657	1	2192030	2	717355	27	25680700	10	8538740	0
TCGA-96-8169	0.111628	0.0116111	1.07319	4	0.64864	0.373042	1.12785	56	0.290539	1	2288610	3	766422	37	21428200	19	7137420	0
TCGA-96-8170	1.42802	0.308537	6.60938	11	0.800538	0.494466	1.29607	82	0.00220493	9	1918300	2	608748	59	18039400	23	5629630	2.69756
TCGA-96-A4JK	2.77759	0.34739	22.2086	9	1.09363	0.74148	1.61304	144	0.0001	8	747811	1	259639	111	12716800	33	4134670	5.1198
TCGA-97-7546	1.41386	0.158022	12.6502	5	0.873445	0.550695	1.38535	90	0.0111128	4	1178940	1	416715	65	16209600	25	5445460	1.17087
TCGA-97-7547	0.678447	0.0615167	7.48239	3	0.927419	0.503583	1.70797	53	0.735028	2	1286220	1	436316	39	19705200	14	6560250	0
TCGA-97-7552	0	0	NA	1	0.879775	0.280135	2.76297	15	0.824232	0	5619820	1	1747950	11	64626200	4	20675100	0
TCGA-97-7553	0	0	NA	1	0.793016	0.248711	2.52853	14	0.815287	0	5316280	1	1722670	10	56741600	4	17998800	0
TCGA-97-7554	0.836832	0.162353	4.31338	7	0.785131	0.5402	1.14111	132	0.748908	5	1148050	2	384290	93	14270500	39	4698540	0
TCGA-97-7937	1.02381	0.206635	5.07265	8	0.949583	0.638702	1.41178	127	0.719796	6	1265290	2	431805	94	14132800	33	4711370	0.139531
TCGA-97-7938	0.979634	0.197719	4.85377	8	1.02902	0.678237	1.56122	122	0.871795	6	1649000	2	538472	93	15244700	29	4891670	0
TCGA-97-7941	Inf	NA	Inf	1	0.69789	0.317775	1.53269	29	0	1	3281910	0	1064520	20	31541700	9	9905680	1
TCGA-97-8171	Inf	NA	Inf	2	0.804047	0.286643	2.25539	18	0.0001	2	3964910	0	1233730	13	43307200	5	13392700	2
TCGA-97-8172	0.697802	0.174515	2.79019	9	0.814841	0.500845	1.32569	78	0.763298	6	1865340	3	650819	55	17415800	23	5934460	0
TCGA-97-8174	3.66598	0.476668	28.1946	13	1.14421	0.605271	2.16301	57	0.0001	12	1957790	1	598102	45	21188600	12	6465100	8.72666
TCGA-97-8175	0.944944	0.0982891	9.08463	4	3.10614	0.39761	24.2653	11	0.817023	3	8199630	1	2582730	10	80471900	1	24995700	0
TCGA-97-8176	1.10164	0.114588	10.5911	4	1.25678	0.680008	2.32275	60	0.811863	3	2209350	1	811300	47	21988700	13	7643690	0.276778
TCGA-97-8177	Inf	NA	Inf	2	2.56606	0.320934	20.5173	9	0	2	5055860	0	1607820	8	58354000	1	18717500	2
TCGA-97-8179	0.963879	0.100259	9.26667	4	1.42453	0.692364	2.93095	50	0.735148	3	2067870	1	664392	41	21574000	9	6746230	0
TCGA-97-8547	0	0	NA	1	1.08368	0.353344	3.32355	17	0.83985	0	3717550	1	1276040	13	42307900	4	14107100	0
TCGA-97-A4LX	0.658607	0.120629	3.59585	6	0.851507	0.487371	1.48771	62	0.73765	4	1953020	2	643136	45	20036900	17	6445480	0
TCGA-97-A4M0	Inf	NA	Inf	5	1.17574	0.768251	1.79938	126	0.0001	5	1325060	0	443058	99	14881700	27	4771930	5
TCGA-97-A4M1	Inf	NA	Inf	1	0.497673	0.162808	1.52129	13	0.0001	1	4839320	0	1515480	8	53604400	5	16673400	1
TCGA-97-A4M2	Inf	NA	Inf	1	2.70146	0.342245	21.3236	10	0	1	6950000	0	2065720	9	85009900	1	25516800	1
TCGA-97-A4M3	2.40571	0.295975	19.5539	8	1.39594	0.809744	2.40649	84	0.0131163	7	1692370	1	581622	68	18949600	16	6224110	4.09026
TCGA-97-A4M5	0.722765	0.13238	3.94614	6	0.959714	0.551101	1.67129	64	0.734544	4	1602900	2	579260	47	21520200	17	7470320	0
TCGA-97-A4M6	0.622961	0.0564856	6.87045	3	0.353985	0.128362	0.976183	15	0.215434	2	5611230	1	1747790	8	68842000	7	21322900	0
TCGA-97-A4M7	0.818911	0.158876	4.22101	7	0.947208	0.583544	1.53751	86	0.76922	5	1808780	2	592492	64	16280300	22	5300910	0
TCGA-98-7454	1.64041	0.191642	14.0415	6	0.934342	0.555278	1.57218	75	0.00651735	5	2127090	1	697859	56	20100000	19	6371880	1.95198
TCGA-98-8020	Inf	NA	Inf	3	1.02944	0.467685	2.26594	35	0	3	2789650	0	866749	27	30095500	8	9179710	3
TCGA-98-8021	1.27563	0.663724	2.45166	48	1.21715	0.964792	1.53552	406	0.701136	36	1244980	12	529376	314	11899400	92	4243540	7.77855
TCGA-98-8022	0.587258	0.17191	2.00612	11	1.00416	0.612799	1.64547	84	0.911355	7	1958020	4	657064	63	18483800	21	6186920	0
TCGA-98-8023	0.454275	0.10167	2.02977	7	0.703933	0.432664	1.14528	74	0.818662	4	1948490	3	663862	50	19513100	24	6593240	0
TCGA-98-A538	Inf	NA	Inf	16	1.155	0.813008	1.64086	181	0.0001	16	1029880	0	360731	141	12611700	40	4132360	16
TCGA-98-A539	Inf	NA	Inf	5	1.09466	0.589619	2.03229	57	0.0001	5	1992640	0	651655	44	20900600	13	6759710	5
TCGA-98-A53A	0.338539	0.0476862	2.4034	4	0.737495	0.472003	1.15232	90	0.576896	2	1367320	2	462891	62	16410500	28	5465720	0
TCGA-98-A53B	0.966463	0.100527	9.29151	4	1.46221	0.737924	2.89741	56	0.734663	3	2637650	1	849730	46	22864700	10	7268060	0
TCGA-98-A53I	0.434391	0.145986	1.29257	13	0.817726	0.561237	1.19143	128	0.519151	7	1290700	6	480573	89	14772300	39	5293350	0
TCGA-98-A53J	0.356365	0.0222891	5.69769	2	1.02884	0.502953	2.10459	40	0.273746	1	1998460	1	712182	30	25222800	10	8650080	0
TCGA-99-7458	1.01721	0.275381	3.7574	12	1.37741	0.917569	2.0677	147	0.776272	9	1518460	3	514863	118	14342200	29	4855060	0.152248
TCGA-99-8025	0.722183	0.180613	2.88767	9	0.984666	0.70156	1.38202	175	0.875463	6	1164610	3	420531	130	13670600	45	4659570	0
TCGA-99-8028	0.313847	0.0908581	1.08411	10	1.12202	0.754077	1.66949	144	0.0820008	5	1314790	5	412643	113	14429300	31	4441480	0
TCGA-99-8032	4.05603	0.527384	31.1944	13	1.44576	0.900412	2.32141	114	0.0001	12	1659920	1	561057	93	15245700	21	4977150	9.04144
TCGA-99-8033	1.36922	0.153032	12.2507	5	1.20202	0.649439	2.22475	59	0.690509	4	1315580	1	450328	46	20332500	13	6906950	1.07862
TCGA-A1-A0SE	Inf	NA	Inf	2	0.967889	0.312159	3.00107	16	0.0001	2	7304410	0	2361800	12	68510100	4	22103400	2
TCGA-A1-A0SF	Inf	NA	Inf	1	0.725303	0.295723	1.77891	22	0.0001	1	4735820	0	1623410	15	47562800	7	16098800	1
TCGA-A1-A0SG	Inf	NA	Inf	1	2.47375	0.309388	19.7791	9	0	1	7695690	0	2331250	8	80341000	1	24842900	1
TCGA-A1-A0SH	0.860785	0.167	4.43684	7	0.728249	0.368939	1.43749	39	0.639571	5	2696470	2	928432	27	28641500	12	9270280	0
TCGA-A1-A0SI	0.497913	0.158028	1.56882	12	0.626466	0.400627	0.979612	86	0.734242	7	1725470	5	613667	57	19369800	29	6173700	0
TCGA-A1-A0SK	Inf	NA	Inf	1	0.988301	0.420134	2.32483	28	0.0001	1	3990370	0	1314140	21	37431500	7	12331200	1
TCGA-A1-A0SN	0.629576	0.0570853	6.9434	3	0.833915	0.326312	2.13113	22	0.789563	2	4033130	1	1269580	16	39795600	6	12444800	0
TCGA-A1-A0SO	1.88204	0.226574	15.6333	7	0.922204	0.60128	1.41442	112	0.0001	6	1701130	1	533600	84	16741600	28	5146390	2.81198
TCGA-A1-A0SP	Inf	NA	Inf	3	1.79739	0.398388	8.1092	13	0.0001	3	2492750	0	832763	11	41988600	2	13721800	3
TCGA-A1-A0SQ	Inf	NA	Inf	2	1.8354	0.220959	15.2458	7	0	2	7458720	0	2223950	6	76162100	1	23298000	2
TCGA-A2-A04N	0	0	NA	1	0.678086	0.235599	1.95163	16	0.893603	0	5672730	1	1759470	11	53215700	5	16402200	0
TCGA-A2-A04P	0.684073	0.176892	2.64544	10	0.917467	0.478423	1.75942	49	0.7409	7	1566130	3	459149	37	24387900	12	7256790	0
TCGA-A2-A04R	0.584616	0.0530087	6.44755	3	1.56552	0.53738	4.56074	25	0.736919	2	2946260	1	861215	21	32696200	4	9749820	0
TCGA-A2-A04T	Inf	NA	Inf	4	1.65784	0.691659	3.97369	37	0.0001	4	2852960	0	913300	31	31076000	6	9971440	4
TCGA-A2-A04V	Inf	NA	Inf	1	0.384465	0.103239	1.43176	9	0.0001	1	6150010	0	1904450	5	71886300	4	22110200	1
TCGA-A2-A04W	0.351776	0.0495507	2.49737	4	0.656743	0.371966	1.15955	53	0.878219	2	2361210	2	830617	35	22410700	18	7569290	0
TCGA-A2-A04X	0	0	NA	1	0.358911	0.130149	0.989769	15	0.942571	0	6551680	1	2094930	8	68113900	7	21391000	0
TCGA-A2-A04Y	0.310054	0.0193926	4.95725	2	1.79284	0.620021	5.18414	27	0.787871	1	4719690	1	1463360	23	49513400	4	15438200	0
TCGA-A2-A0CK	Inf	NA	Inf	1	0.323363	0.0808702	1.29298	8	0	1	8682500	0	2822220	4	95285300	4	30811700	1
TCGA-A2-A0CL	1.46718	0.163982	13.1273	5	1.16188	0.62681	2.15371	58	0.441508	4	2358630	1	865136	45	23206200	13	7789260	1.27369
TCGA-A2-A0CM	0.332805	0.0468784	2.36269	4	1.15701	0.500427	2.67505	32	0.863294	2	3368760	2	1121140	25	36718800	7	11895500	0
TCGA-A2-A0CP	Inf	NA	Inf	1	1.04719	0.51613	2.12469	43	0.0001	1	2143890	0	658078	33	26053800	10	8267690	1
TCGA-A2-A0CQ	Inf	NA	Inf	2	0.852327	0.271395	2.67676	15	0.0001	2	3775840	0	1147870	11	47670000	4	14774700	2
TCGA-A2-A0CR	0.520866	0.0870313	3.11729	5	1.08836	0.555202	2.13352	48	0.831799	3	2169390	2	753308	37	23947700	11	7748700	0
TCGA-A2-A0CU	Inf	NA	Inf	1	0.259188	0.102293	0.656724	18	0.0001	1	5407350	0	1727770	8	52505200	10	17010900	1
TCGA-A2-A0CX	1.82183	0.523549	6.33956	17	1.38472	0.88448	2.1679	118	0.182915	14	1641030	3	640645	94	16696900	24	5903130	6.31542
TCGA-A2-A0D0	0.302294	0.0189072	4.83318	2	0.803742	0.356007	1.81458	29	0.80999	1	2833420	1	856526	21	34721200	8	10631200	0
TCGA-A2-A0D1	Inf	NA	Inf	1	0.742272	0.354958	1.55221	34	0.0001	1	3092110	0	963702	24	32267300	10	9979630	1
TCGA-A2-A0D2	0.462827	0.0773335	2.76994	5	1.34378	0.553097	3.26477	32	0.787865	3	3218220	2	992986	26	32612500	6	10113200	0
TCGA-A2-A0D4	Inf	NA	Inf	1	1.86424	0.417229	8.32972	14	0.0001	1	4706400	0	1463360	12	59552500	2	18503400	1
TCGA-A2-A0EM	Inf	NA	Inf	1	3.47951	0.449211	26.9516	12	0.0001	1	5258130	0	1673290	11	67648200	1	21398400	1
TCGA-A2-A0EO	Inf	NA	Inf	2	1.32148	0.37657	4.63742	16	0.0001	2	6546750	0	1993710	13	60728200	3	18519500	2
TCGA-A2-A0EQ	3.08148	0.39039	24.3232	10	0.62087	0.421652	0.914212	114	0.0001	9	1488040	1	509485	75	17612100	39	5686110	6.07933
TCGA-A2-A0ER	Inf	NA	Inf	1	1.37084	0.296184	6.34476	11	0.0001	1	5975340	0	1804070	9	70321200	2	21422100	1
TCGA-A2-A0EU	Inf	NA	Inf	2	0.842161	0.300231	2.3623	18	0	2	5198790	0	1664850	13	50576100	5	16382000	2
TCGA-A2-A0EV	0.317779	0.0198757	5.08075	2	1.66822	0.640592	4.34434	31	0.839484	1	3833330	1	1218150	26	38882400	5	12473900	0
TCGA-A2-A0EY	1.01685	0.197277	5.24124	7	0.635514	0.423466	0.953744	100	0.00485917	5	1791210	2	728554	63	17550300	37	6550450	0.0828353
TCGA-A2-A0SU	Inf	NA	Inf	3	0.935772	0.188866	4.63645	8	0.0001	3	8782040	0	2714310	6	79442100	2	24779900	3
TCGA-A2-A0SV	Inf	NA	Inf	3	0.438921	0.0982332	1.96116	7	0.0001	3	5306300	0	1726310	4	60491400	3	19913200	3
TCGA-A2-A0SW	1.31181	0.146616	11.7371	5	1.48683	0.503193	4.3933	22	0.892688	4	4451020	1	1459720	18	44785300	4	14797400	0.950771
TCGA-A2-A0SY	0.528755	0.0883495	3.16451	5	0.553341	0.322133	0.950497	56	0.904671	3	2588700	2	912526	35	24158500	21	8020730	0
TCGA-A2-A0T0	0	0	NA	1	1.07049	0.601949	1.90374	66	0.1338	0	1309100	1	420502	51	19641700	15	6184200	0
TCGA-A2-A0T4	0.152965	0.0138697	1.687	3	0.923959	0.186482	4.57792	8	0.743477	1	7399380	2	2263690	6	76758600	2	23640600	0
TCGA-A2-A0T6	Inf	NA	Inf	2	0.46943	0.0784367	2.80946	5	0	2	10008000	0	3054720	3	99909500	2	31267000	2
TCGA-A2-A0YC	Inf	NA	Inf	2	1.52313	0.177941	13.0376	6	0.0001	2	10287000	0	3083690	5	101102000	1	30798300	2
TCGA-A2-A0YD	0.681227	0.124772	3.71936	6	0.845572	0.422405	1.69267	40	0.773651	4	4140380	2	1410270	29	35248800	11	11305500	0
TCGA-A2-A0YG	0.327952	0.020512	5.2434	2	0.447307	0.205451	0.973876	26	0.754017	1	4335180	1	1421730	15	42829300	11	14049100	0
TCGA-A2-A0YH	0.331764	0.0669597	1.64378	6	0.967266	0.472852	1.97864	40	0.953517	3	3132410	3	1039220	30	32568800	10	10500900	0
TCGA-A2-A0YI	Inf	NA	Inf	1	0.302901	0.0189451	4.84288	2	0	1	9820250	0	2945640	1	147438000	1	44659100	1
TCGA-A2-A0YJ	Inf	NA	Inf	2	2.15546	0.64292	7.2264	24	0.0001	2	2997550	0	927508	21	34175800	3	10523500	2
TCGA-A2-A0YK	2.00757	0.581186	6.93468	18	1.03726	0.728942	1.47599	166	0.0001	15	1141710	3	458412	125	14732100	41	5012180	7.52827
TCGA-A2-A0YL	Inf	NA	Inf	3	0.713757	0.247992	2.05429	16	0.0001	3	6920920	0	2299380	11	61228000	5	19864500	3
TCGA-A2-A0YM	0.333097	0.0469195	2.36476	4	0.580987	0.268189	1.25861	28	0.738583	2	3409520	2	1135700	18	32771600	10	10577700	0
TCGA-A2-A0YT	Inf	NA	Inf	1	1.15521	0.428893	3.11152	23	0.0001	1	4438420	0	1393070	18	44565200	5	14300600	1
TCGA-A2-A1FV	Inf	NA	Inf	1	1.02429	0.333982	3.14142	17	0.0001	1	6939400	0	2182140	13	64037400	4	20182500	1
TCGA-A2-A1FW	Inf	NA	Inf	2	0.852128	0.410926	1.76704	36	0.0001	2	2419920	0	806488	26	32268400	10	10575700	2
TCGA-A2-A1G1	Inf	NA	Inf	2	0.509832	0.185294	1.40279	16	0	2	6422800	0	1947230	10	70991700	6	21716300	2
TCGA-A2-A1G4	Inf	NA	Inf	1	0.620114	0.186728	2.05937	12	0.0001	1	7396200	0	2252670	8	78893500	4	24461500	1
TCGA-A2-A25A	1.14219	0.325481	4.00823	16	0.927464	0.645404	1.33279	176	0.222741	13	984426	3	259477	139	14459800	37	3569820	1.61834
TCGA-A2-A25B	0.473652	0.0791424	2.83473	5	0.680779	0.334984	1.38353	36	0.736558	3	2633650	2	831623	25	28788800	11	8623480	0
TCGA-A2-A25D	0.157502	0.0142811	1.73704	3	0.946997	0.305421	2.93629	16	0.765074	1	4696200	2	1479320	12	49023700	4	15475100	0
TCGA-A2-A25E	0.919346	0.0956265	8.83853	4	1.83944	0.638227	5.30145	28	0.736606	3	5201100	1	1593870	24	45215000	4	13861700	0
TCGA-A2-A3XT	Inf	NA	Inf	1	0.887808	0.375408	2.09959	27	0.0001	1	3181910	0	962498	20	36907900	7	11468500	1
TCGA-A2-A3XV	Inf	NA	Inf	2	2.03116	0.458352	9.001	15	0.0001	2	4768130	0	1439450	13	62911500	2	19659000	2
TCGA-A2-A3XX	Inf	NA	Inf	1	0.909611	0.293363	2.82037	16	0.0001	1	5666350	0	1717310	12	62624600	4	18988000	1
TCGA-A2-A3XZ	Inf	NA	Inf	4	0.668376	0.232225	1.92368	16	0.0001	4	5877840	0	1777100	11	62960600	5	19127900	4
TCGA-A2-A3Y0	Inf	NA	Inf	3	0.950686	0.539088	1.67654	63	0.0001	3	1984590	0	659314	47	20553100	16	6651760	3
TCGA-A2-A4S1	Inf	NA	Inf	1	5.98124	0.8027	44.5686	21	0.0001	1	3439610	0	1027800	20	39596800	1	11841900	1
TCGA-A2-A4S3	Inf	NA	Inf	2	0.270035	0.124897	0.583831	26	0.0001	2	2783590	0	875931	12	37828400	14	11917500	2
TCGA-A3-3308	0.620491	0.0562615	6.8432	3	1.00022	0.36642	2.73034	21	0.750856	2	3726890	1	1156250	16	37025600	5	11573100	0
TCGA-A3-3311	Inf	NA	Inf	4	0.854871	0.307912	2.37342	19	0.0001	4	5034300	0	1535240	14	47259000	5	14428700	4
TCGA-A3-3313	1.5153	0.177026	12.9706	6	1.35821	0.560768	3.28967	33	0.832792	5	2448940	1	742174	27	33066100	6	9980170	1.70032
TCGA-A3-3316	Inf	NA	Inf	1	1.8478	0.413548	8.25623	14	0.0001	1	7272300	0	2207310	12	71322500	2	21964900	1
TCGA-A3-3317	0.66682	0.0604623	7.35415	3	0.68075	0.331849	1.39648	34	0.964948	2	3739180	1	1246680	23	38544600	11	12549200	0
TCGA-A3-3319	0.945741	0.098372	9.09229	4	0.883425	0.41236	1.89262	34	0.878403	3	3927810	1	1238230	25	39156300	9	12453000	0
TCGA-A3-3320	0.311855	0.0195052	4.98604	2	0.89767	0.401537	2.00682	31	0.839975	1	3590320	1	1119660	23	34494100	8	10770200	0
TCGA-A3-3322	Inf	NA	Inf	3	0.625245	0.234662	1.66594	18	0.0001	3	4770770	0	1511130	12	51105700	6	15976800	3
TCGA-A3-3323	Inf	NA	Inf	2	0.840379	0.302692	2.33319	19	0	2	4113530	0	1222330	14	54353800	5	16313500	2
TCGA-A3-3326	0	0	NA	1	0.679058	0.235936	1.95443	16	0.893603	0	3474950	1	1056490	11	50855200	5	15697100	0
TCGA-A3-3331	0.146759	0.013307	1.61855	3	0.841127	0.355668	1.9892	27	0.961078	1	1860260	2	546018	20	30662400	7	9026840	0
TCGA-A3-3346	Inf	NA	Inf	2	0.866142	0.435365	1.72316	42	0.0001	2	2448650	0	747919	31	32158900	11	9883740	2
TCGA-A3-3357	Inf	NA	Inf	2	0.88394	0.456539	1.71147	45	0	2	2585910	0	813222	33	32379700	12	10407900	2
TCGA-A3-3358	0.103013	0.0107149	0.990356	4	0.626327	0.252792	1.55181	21	0.909517	1	3780930	3	1168450	14	38911000	7	12185500	0
TCGA-A3-3365	Inf	NA	Inf	2	1.49695	0.433362	5.17089	18	0.0001	2	7234180	0	2135190	15	69296100	3	20746600	2
TCGA-A3-3367	Inf	NA	Inf	2	0.742917	0.308083	1.79148	24	0.0001	2	4212940	0	1296860	17	43264800	7	13235000	2
TCGA-A3-3370	Inf	NA	Inf	2	0.401196	0.139202	1.15629	14	0.0001	2	6908110	0	2085400	8	62050500	6	18670800	2
TCGA-A3-3372	0.647218	0.058685	7.13797	3	0.668061	0.272384	1.63852	22	0.959451	2	3146110	1	1018110	15	38277600	7	11933500	0
TCGA-A3-3373	0.202131	0.033774	1.20972	5	1.15359	0.430735	3.08955	24	0.829284	2	5033430	3	1526120	19	48294800	5	14661200	0
TCGA-A3-3376	0.470965	0.0786933	2.81864	5	1.26012	0.421276	3.76926	20	0.735402	3	4797490	2	1506300	16	50357200	4	15864000	0
TCGA-A3-3378	Inf	NA	Inf	1	0.932045	0.394113	2.20421	27	0.0001	1	2776880	0	881344	20	39873000	7	13007200	1
TCGA-A3-3380	Inf	NA	Inf	2	0.905318	0.245089	3.3441	12	0.0001	2	6568550	0	1907310	9	71683400	3	21632100	2
TCGA-A3-3382	0.313863	0.0633468	1.55509	6	1.19875	0.522029	2.75273	34	0.896703	3	3064700	3	961895	27	33556400	7	10428900	0
TCGA-A3-3383	0.322616	0.0454431	2.29035	4	0.536532	0.194998	1.47626	16	0.747463	2	5080630	2	1639090	10	51770400	6	16665900	0
TCGA-A3-3385	Inf	NA	Inf	3	1.41677	0.481978	4.16457	23	0.0001	3	4280740	0	1298850	19	46389000	4	13836300	3
TCGA-A3-3387	0.321372	0.0648624	1.5923	6	1.52872	0.583273	4.00666	29	0.821886	3	4150670	3	1333910	24	37554000	5	11960300	0
TCGA-A3-A6NI	Inf	NA	Inf	1	0.996443	0.395535	2.51027	24	0.0001	1	3952870	0	1270350	18	39076300	6	12979100	1
TCGA-A3-A6NJ	0.889764	0.0925495	8.55413	4	2.09335	0.475754	9.2109	16	0.76651	3	4460160	1	1322830	14	52798800	2	15789500	0
TCGA-A3-A6NL	0.202778	0.0338821	1.21359	5	0.799484	0.285016	2.24259	18	0.191916	2	4578570	3	1392650	13	52106400	5	16022400	0
TCGA-A3-A6NN	1.25491	0.140257	11.228	5	0.753623	0.403325	1.40816	47	0.050132	4	2408960	1	755759	33	30001800	14	9592140	0.812529
TCGA-A3-A8CQ	0	0	NA	1	0.320257	0.127125	0.806801	18	0.909461	0	3693580	1	1182610	9	51215400	9	16402100	0
TCGA-A3-A8OU	1.60925	0.188002	13.7748	6	1.2361	0.503318	3.03574	29	0.57526	5	4039650	1	1300160	23	36918300	6	11904700	1.89296
TCGA-A3-A8OV	0.309665	0.043619	2.19842	4	1.15578	0.65302	2.04562	70	0.52095	2	2252700	2	697583	55	24548800	15	7738100	0
TCGA-A3-A8OW	Inf	NA	Inf	1	2.29534	0.524896	10.0374	17	0	1	7620800	0	2280310	15	82119300	2	25132200	1
TCGA-A3-A8OX	Inf	NA	Inf	2	1.12354	0.369824	3.41338	18	0.0001	2	4934430	0	1596030	14	48943300	4	15711400	2
TCGA-A4-7287	0.313171	0.0195875	5.00708	2	1.26238	0.35623	4.47349	15	0.734757	1	7900980	1	2474360	12	64569400	3	20377700	0
TCGA-A4-7288	0.305678	0.0191188	4.88728	2	0.618312	0.289423	1.32094	30	0.767471	1	4042950	1	1235840	20	43383300	10	13412200	0
TCGA-A4-7583	0.443898	0.0741707	2.65665	5	1.28181	0.431307	3.80945	21	0.737961	3	4230870	2	1252050	17	47205800	4	14237400	0
TCGA-A4-7584	Inf	NA	Inf	2	0.812109	0.359712	1.83347	29	0.0001	2	2963340	0	897004	21	39645100	8	12265200	2
TCGA-A4-7734	0.30929	0.0193448	4.94504	2	1.42673	0.410006	4.96472	17	0.737276	1	4535510	1	1402790	14	55541800	3	16980700	0
TCGA-A4-7828	Inf	NA	Inf	1	0.919766	0.185636	4.55715	8	0.0001	1	7240810	0	2200480	6	82681500	2	25349200	1
TCGA-A4-7915	Inf	NA	Inf	1	1.09175	0.226793	5.2555	9	0.0001	1	8116940	0	2551840	7	94221600	2	29390300	1
TCGA-A4-7996	0.225654	0.0377044	1.3505	5	1.3961	0.611582	3.18698	36	0.957944	2	3957360	3	1339490	29	38586300	7	13003200	0
TCGA-A4-7997	0.959749	0.0998291	9.22697	4	0.660191	0.33169	1.31404	37	0.234217	3	3138820	1	1004160	25	37297900	12	11819400	0
TCGA-A4-8310	0.640265	0.0580545	7.06129	3	0.863601	0.401421	1.85792	33	0.755273	2	3591170	1	1149650	24	40047500	9	12969400	0
TCGA-A4-8311	0.311131	0.0194599	4.97446	2	0.794447	0.308239	2.04759	21	0.497933	1	4675460	1	1454680	15	52043100	6	16538200	0
TCGA-A4-8515	Inf	NA	Inf	2	0.803709	0.355992	1.8145	29	0.0001	2	5660010	0	1706460	21	50337900	8	15412200	2
TCGA-A4-8517	0.206947	0.0345787	1.23854	5	0.48279	0.24016	0.970543	33	0.860951	2	3473250	3	1078170	20	37015000	13	11615800	0
TCGA-A4-8630	0.897492	0.0933533	8.62843	4	1.3861	0.469101	4.09564	22	0.769017	3	4335850	1	1297130	18	51281400	4	15795800	0
TCGA-A4-A48D	0.320819	0.0451901	2.2776	4	0.50297	0.262446	0.963929	38	0.741701	2	2930390	2	940124	23	32308300	15	10597900	0
TCGA-A4-A4ZT	Inf	NA	Inf	3	1.1089	0.414048	2.96986	24	0.0001	3	4440790	0	1279500	19	49766200	5	14522600	3
TCGA-A4-A57E	Inf	NA	Inf	2	1.45728	0.551849	3.84825	27	0.0001	2	3798530	0	1263540	22	36293600	5	12020400	2
TCGA-A4-A5DU	Inf	NA	Inf	4	0.818379	0.217109	3.08483	11	0.0001	4	6493570	0	2002610	8	72809000	3	22344500	4
TCGA-A4-A5XZ	Inf	NA	Inf	3	0.794641	0.308314	2.04808	21	0.0001	3	4692300	0	1495100	15	48030200	6	15266700	3
TCGA-A4-A5Y0	0	0	NA	1	5.1977	0.691697	39.0577	18	0.768396	0	5250290	1	1584430	17	52097000	1	15928500	0
TCGA-A4-A5Y1	0.93508	0.0972631	8.98979	4	0.455494	0.194702	1.0656	22	0.030616	3	4530930	1	1412260	13	37987000	9	11978900	0
TCGA-A4-A6HP	0.295127	0.0595653	1.46226	6	0.922944	0.452492	1.88252	41	0.998152	3	3423680	3	1010420	31	35189300	10	10476700	0
TCGA-A4-A772	Inf	NA	Inf	3	0.476278	0.194686	1.16516	20	0.0001	3	5504440	0	1775840	12	53576100	8	17011400	3
TCGA-A4-A7UZ	Inf	NA	Inf	2	0.828908	0.295506	2.32513	18	0.0001	2	5122180	0	1599810	13	48977000	5	15614400	2
TCGA-A5-A0G1	0.908404	0.719417	1.14704	345	0.863449	0.800257	0.931631	3170	0.180813	246	956753	99	349767	2221	9967780	949	3677500	0
TCGA-A5-A0G2	1.09049	0.926844	1.28303	736	0.771266	0.731768	0.812896	6252	0.0001	537	643328	199	259975	4168	9399220	2084	3624650	44.5593
TCGA-A5-A0G3	Inf	NA	Inf	1	1.01093	0.370342	2.75957	21	0.0001	1	5169200	0	1645230	16	49118700	5	15517400	1
TCGA-A5-A0G5	0.653851	0.0592864	7.21112	3	1.93061	0.813472	4.5819	42	0.803738	2	1384090	1	452494	36	22428100	6	7216640	0
TCGA-A5-A0G9	1.13425	0.312156	4.12142	13	1.08047	0.762766	1.53051	171	0.795945	10	919032	3	312723	129	13639900	42	4798270	1.18358
TCGA-A5-A0GA	Inf	NA	Inf	15	0.998932	0.672436	1.48396	122	0.0001	15	1521950	0	590830	88	15813200	34	6103120	15
TCGA-A5-A0GB	1.45036	0.588079	3.57697	28	0.930132	0.726374	1.19105	294	0.0001	22	1331080	6	526511	203	12266000	91	5114380	6.83131
TCGA-A5-A0GH	1.62535	0.546905	4.8304	21	0.904816	0.656797	1.24649	176	0.0001	17	1209890	4	462705	122	13774900	54	5516740	6.54072
TCGA-A5-A0GI	2.41834	0.545724	10.7167	15	0.991583	0.671062	1.46519	125	0.0001	13	1483730	2	552025	90	15082900	35	5816200	7.62441
TCGA-A5-A0GJ	Inf	NA	Inf	1	0.817538	0.362117	1.84572	29	0.0001	1	3318160	0	1025310	21	34791600	8	10835600	1
TCGA-A5-A0GM	0.659288	0.0597793	7.27108	3	1.08576	0.354023	3.32993	17	0.762232	2	5264380	1	1735370	13	52372900	4	17496700	0
TCGA-A5-A0GN	Inf	NA	Inf	3	1.03432	0.413083	2.58985	25	0.0001	3	4088030	0	1350920	19	40331500	6	13173400	3
TCGA-A5-A0GP	0.800602	0.332011	1.93056	24	1.03286	0.843343	1.26495	522	0.676016	17	534770	7	176292	400	9984480	122	3145320	0
TCGA-A5-A0GQ	1.02371	0.106482	9.84184	4	0.500008	0.213729	1.16974	22	0.0314959	3	3341770	1	1140330	13	37084100	9	12837000	0.0694711
TCGA-A5-A0GU	Inf	NA	Inf	1	0.767197	0.270279	2.17772	17	0	1	4387270	0	1390810	12	51797900	5	16558000	1
TCGA-A5-A0GV	0.612839	0.0555678	6.75882	3	0.807855	0.288001	2.26607	18	0.80657	2	5185960	1	1589080	13	49334500	5	15328900	0
TCGA-A5-A0GW	1.51747	0.322238	7.14607	10	0.743628	0.532055	1.03933	150	0.0001	8	1314410	2	498646	97	14735500	53	5987210	2.72808
TCGA-A5-A0GX	Inf	NA	Inf	1	1.29605	0.275218	6.10337	10	0.0001	1	6578540	0	2119330	8	60970900	2	19755400	1
TCGA-A5-A0R6	0.331367	0.0207256	5.29801	2	1.3621	0.388146	4.77997	16	0.735255	1	2735290	1	906386	13	42357200	3	13314200	0
TCGA-A5-A0R7	0	0	NA	1	1.08514	0.353822	3.32804	17	0.83985	0	1713570	1	593420	13	28974200	4	9674200	0
TCGA-A5-A0R8	Inf	NA	Inf	1	1.28646	0.643348	2.57245	50	0.0001	1	2162480	0	689805	40	23346200	10	7508490	1
TCGA-A5-A0R9	0.593991	0.0538588	6.55095	3	2.73227	1.08457	6.88322	50	0.846035	2	2256110	1	670055	45	22841000	5	6934210	0
TCGA-A5-A0RA	0.940391	0.0978156	9.04086	4	0.878155	0.369159	2.08896	26	0.895761	3	2195460	1	688197	19	32590700	7	10544100	0
TCGA-A5-A0VP	0.786957	0.374508	1.65365	30	1.05228	0.894053	1.2385	692	0.196364	19	418710	11	190767	486	8803980	206	3926810	0
TCGA-A5-A0VQ	0.803518	0.200954	3.21289	9	0.908121	0.639792	1.28899	148	0.750579	6	893444	3	358949	103	13340700	45	5292950	0
TCGA-A5-A1OF	1.003	0.797585	1.26134	386	0.842768	0.786121	0.903497	3752	0.0001	288	746126	98	254653	2613	9695790	1139	3561850	0.862805
TCGA-A5-A1OG	Inf	NA	Inf	1	0.852853	0.271563	2.67842	15	0.0001	1	5539280	0	1683370	11	62566000	4	19403500	1
TCGA-A5-A1OH	0	0	NA	4	0.838932	0.430848	1.63354	43	0.316697	0	2502360	4	824985	31	24751400	12	8037960	0
TCGA-A5-A1OJ	0.625798	0.0567427	6.90173	3	1.89669	0.658091	5.46645	28	0.743558	2	4195670	1	1312820	24	39461000	4	12474200	0
TCGA-A5-A1OK	0.660832	0.0599194	7.28812	3	1.47003	0.497505	4.34363	22	0.734638	2	3838280	1	1268230	18	38293100	4	12509300	0
TCGA-A5-A2K2	0.239712	0.0536493	1.07107	7	1.4094	0.683899	2.90452	49	0.745932	3	1794500	4	573552	40	24604200	9	7802340	0
TCGA-A5-A2K3	0.996556	0.541301	1.8347	48	0.981878	0.828666	1.16342	618	0.873251	33	818548	15	370786	423	10171200	195	4603880	0
TCGA-A5-A2K4	0.323514	0.0202344	5.17244	2	0.773037	0.199896	2.98948	10	0.75057	1	7167980	1	2318940	7	65248400	3	21616900	0
TCGA-A5-A2K5	1.08283	0.814876	1.4389	276	1.04806	0.955901	1.14911	2656	0.4903	215	877490	61	269584	2076	10423800	580	3052210	16.4463
TCGA-A5-A2K7	1.00437	0.259717	3.88409	10	0.708266	0.545383	0.919795	240	0.00198731	7	912760	3	392893	150	11834800	90	5029310	0.0304689
TCGA-A5-A3LP	Inf	NA	Inf	1	2.34412	0.699193	7.85891	24	0.0001	1	3897770	0	1259270	21	42960900	3	14386500	1
TCGA-A5-A7WJ	1.55058	0.677316	3.54975	35	1.01639	0.735216	1.40509	181	0.00182434	28	1705420	7	661097	130	14062700	51	5607310	9.94223
TCGA-A5-A7WK	0.321936	0.0201357	5.14723	2	0.796144	0.350673	1.80751	28	0.788535	1	3167240	1	1019650	20	37078100	8	11807800	0
TCGA-A5-AB3J	Inf	NA	Inf	2	0.702924	0.216466	2.28258	13	0	2	5146870	0	1595730	9	52658900	4	16451200	2
TCGA-A6-2671	Inf	NA	Inf	1	0.520453	0.243781	1.11112	28	0.0001	1	2493050	0	799254	17	31640900	11	10655500	1
TCGA-A6-2672	3.34469	0.769034	14.5468	18	1.05668	0.840522	1.32844	363	0.0001	16	702790	2	293827	261	10552900	102	4357890	11.2163
TCGA-A6-2674	Inf	NA	Inf	2	0.777582	0.405603	1.4907	43	0.0001	2	2686050	0	923196	30	24698400	13	8322180	2
TCGA-A6-2675	Inf	NA	Inf	1	0.778914	0.383273	1.58297	36	0.0001	1	2026680	0	684565	25	25992300	11	8908140	1
TCGA-A6-2677	0.351912	0.0495699	2.49834	4	0.748664	0.412075	1.36018	49	0.944823	2	2270690	2	799084	33	22517600	16	8173630	0
TCGA-A6-2679	0.661463	0.0599766	7.29507	3	1.25089	0.467063	3.35012	24	0.735333	2	2712270	1	897033	19	29679400	5	9769880	0
TCGA-A6-2680	Inf	NA	Inf	2	0.99769	0.362601	2.74512	20	0.0001	2	3008010	0	988823	15	38998000	5	12969300	2
TCGA-A6-2681	0.960085	0.0998641	9.2302	4	1.3098	0.674366	2.54397	53	0.739283	3	2280620	1	729863	42	23385600	11	8022240	0
TCGA-A6-2682	0	0	NA	1	0.32389	0.13481	0.778167	20	0.814509	0	4346500	1	1406300	10	44329000	10	14357700	0
TCGA-A6-2684	Inf	NA	Inf	2	0.903204	0.421592	1.93499	34	0.0001	2	3487300	0	1121960	25	36198900	9	11770200	2
TCGA-A6-2685	Inf	NA	Inf	1	0.624071	0.26459	1.47195	23	0.0001	1	4098700	0	1320070	15	44517500	8	14817100	1
TCGA-A6-2686	1.12318	0.665887	1.89451	73	0.903447	0.780893	1.04524	820	0.00116736	54	983900	19	388829	551	10221600	269	4508400	5.92205
TCGA-A6-3807	Inf	NA	Inf	2	1.00696	0.45589	2.22413	34	0.0001	2	2651980	0	822974	26	29720300	8	9208310	2
TCGA-A6-3808	2.29312	0.282123	18.6387	8	1.23601	0.684213	2.23282	65	0.00746689	7	2075580	1	679936	51	20497500	14	6954740	3.94739
TCGA-A6-3809	1.24701	0.537306	2.89412	31	0.936687	0.769493	1.14021	473	0.00107876	24	1101300	7	400554	331	11322000	142	4549650	4.75391
TCGA-A6-3810	Inf	NA	Inf	3	1.42205	0.734465	2.75335	55	0.0001	3	2035700	0	709800	44	20523100	11	7296240	3
TCGA-A6-4105	1.61972	0.189226	13.8645	6	0.820082	0.458293	1.46748	55	0.00194891	5	2279870	1	738552	39	21567900	16	7256390	1.91305
TCGA-A6-4107	0.92094	0.178671	4.7469	7	1.13948	0.68968	1.88264	84	0.74055	5	1379710	2	508252	64	18300800	20	6516690	0
TCGA-A6-5656	0.341117	0.0213354	5.45389	2	0.517235	0.261257	1.02402	34	0.734793	1	2401530	1	819203	20	25803300	14	9342450	0
TCGA-A6-5657	0.35226	0.0220323	5.63204	2	0.634603	0.34468	1.16839	45	0.808682	1	2337390	1	823368	29	24844100	16	8698560	0
TCGA-A6-5659	Inf	NA	Inf	1	0.779336	0.396303	1.53258	40	0.0001	1	2343810	0	785609	28	23623000	12	7890110	1
TCGA-A6-5660	0.665622	0.0603537	7.34094	3	0.953946	0.478065	1.90354	41	0.73567	2	1927680	1	641553	30	23332200	11	8161140	0
TCGA-A6-5661	1.16133	0.542081	2.48797	34	0.877335	0.717824	1.07229	436	0.0017382	25	951827	9	397937	295	10837500	141	4544560	3.47287
TCGA-A6-5665	1.40072	0.75895	2.58516	61	0.970938	0.822691	1.1459	666	0.0001	48	1102840	13	418374	466	10717800	200	4466230	13.7318
TCGA-A6-5667	0	0	NA	1	0.865183	0.308438	2.42688	18	0.921589	0	3477680	1	1160080	13	36443400	5	12127000	0
TCGA-A6-6138	0.678774	0.0615462	7.48599	3	0.64291	0.327354	1.26265	37	0.889431	2	2926540	1	993229	24	25343900	13	8825830	0
TCGA-A6-6142	Inf	NA	Inf	2	0.471475	0.225174	0.987185	29	0.0001	2	2994550	0	972499	17	33232900	12	11060100	2
TCGA-A6-6648	0.52724	0.0880962	3.15544	5	1.10282	0.540681	2.24942	41	0.801369	3	3012720	2	1058950	31	29731600	10	10577000	0
TCGA-A6-6649	0	0	NA	3	0.801996	0.406301	1.58306	39	0.348667	0	1483680	3	494783	27	22499300	12	8019710	0
TCGA-A6-6650	0.652359	0.0591512	7.19467	3	0.777122	0.371623	1.62508	34	0.805392	2	1895110	1	618146	24	28417300	10	9201550	0
TCGA-A6-6651	0.328651	0.0205557	5.25458	2	0.680315	0.320378	1.44464	31	0.775915	1	2518730	1	827783	21	29209100	10	9462570	0
TCGA-A6-6652	0.344489	0.0215463	5.50781	2	1.01581	0.369185	2.79497	20	0.749573	1	2811330	1	968473	15	31735500	5	10745700	0
TCGA-A6-6653	1.13134	0.585839	2.18477	46	0.875075	0.718376	1.06596	444	0.00389941	34	1052450	12	420238	296	10972200	148	4800750	3.94703
TCGA-A6-6654	0.30835	0.0690108	1.37775	7	0.70884	0.439035	1.14445	73	0.628302	3	1296900	4	533198	47	17615200	26	6907350	0
TCGA-A6-6780	0.845571	0.429989	1.66282	40	0.975262	0.801417	1.18682	481	0.800967	28	1033590	12	374560	340	11156600	141	4512250	0
TCGA-A6-6781	0.986544	0.569059	1.71032	61	1.13248	0.974643	1.31588	824	0.967695	43	840445	18	347080	583	9804660	241	4589990	0
TCGA-A6-6782	0.499238	0.0834175	2.98785	5	0.91465	0.525224	1.59282	64	0.881798	3	2387450	2	794604	47	21722300	17	7186410	0
TCGA-A6-A565	2.57994	0.58219	11.4328	15	0.954237	0.697071	1.30628	184	0.0001	13	1327590	2	526938	128	13776800	56	5751520	7.96111
TCGA-A6-A566	0.758631	0.138949	4.14196	6	0.909449	0.51669	1.60076	58	0.765446	4	1845200	2	699913	41	20078800	17	7571490	0
TCGA-A6-A56B	Inf	NA	Inf	8	0.774256	0.402504	1.48936	42	0.0001	8	3127590	0	1045610	29	28714900	13	9966380	8
TCGA-A7-A0CD	Inf	NA	Inf	1	0.936254	0.253464	3.45837	12	0.0001	1	6128020	0	1934900	9	74542600	3	23263600	1
TCGA-A7-A0CE	0.0734183	0.0082057	0.656893	5	0.662896	0.367863	1.19455	52	0.287622	1	2181730	4	640716	36	23921100	16	7047640	0
TCGA-A7-A0CJ	0.334433	0.0471077	2.37425	4	0.876783	0.388359	1.97948	29	0.806278	2	3907990	2	1306960	21	35181000	8	11750900	0
TCGA-A7-A0DA	Inf	NA	Inf	4	1.23223	0.639121	2.37573	58	0.0001	4	2484130	0	726928	47	25084600	11	7234230	4
TCGA-A7-A0DB	Inf	NA	Inf	1	1.08136	0.355939	3.28523	18	0.0001	1	5024000	0	1563590	14	54135100	4	16725600	1
TCGA-A7-A13D	Inf	NA	Inf	1	1.10694	0.530924	2.30788	43	0.0001	1	2530180	0	769890	34	30384000	9	8902900	1
TCGA-A7-A13E	Inf	NA	Inf	2	0.745641	0.192812	2.88354	10	0.0001	2	6375220	0	2016540	7	67424200	3	21546100	2
TCGA-A7-A13F	Inf	NA	Inf	1	2.00326	0.452056	8.87737	15	0	1	6934460	0	2107430	13	66108900	2	20374400	1
TCGA-A7-A26E	0	0	NA	1	0.902634	0.287414	2.83475	15	0.824232	0	4697170	1	1553120	11	52343100	4	17180600	0
TCGA-A7-A26F	0.332285	0.020783	5.31268	2	0.866084	0.364085	2.06024	26	0.450922	1	4518050	1	1501280	19	53334900	7	17018300	0
TCGA-A7-A26H	0.506311	0.0845994	3.03018	5	1.87181	0.838522	4.17838	47	0.922574	3	2478600	2	836629	40	25182700	7	8249000	0
TCGA-A7-A2KD	0	0	NA	1	0.68833	0.239158	1.98111	16	0.893603	0	3978850	1	1232970	11	55604900	5	17397500	0
TCGA-A7-A3RF	0	0	NA	1	0.460307	0.175212	1.20929	17	0.984604	0	7518350	1	2427060	10	74004600	7	23845400	0
TCGA-A7-A4SC	0	0	NA	1	0.414307	0.0927245	1.85119	7	0.735387	0	9252870	1	2819070	4	89894000	3	27932800	0
TCGA-A7-A4SE	0.208445	0.034829	1.2475	5	1.45857	0.603938	3.52259	34	0.969373	2	2198050	3	687258	28	29012000	6	9067720	0
TCGA-A7-A56D	0.365032	0.0514179	2.59148	4	0.785781	0.450512	1.37056	58	0.949762	2	2259200	2	824680	40	23643000	18	8360200	0
TCGA-A7-A6VW	0.466549	0.0779555	2.79222	5	1.25776	0.514127	3.07696	30	0.772249	3	4527400	2	1408170	24	40985700	6	12887500	0
TCGA-A7-A6VX	Inf	NA	Inf	1	1.38361	0.698258	2.74166	56	0.0001	1	2206710	0	694694	46	24221600	10	7285510	1
TCGA-A7-A6VY	Inf	NA	Inf	2	1.46558	0.648329	3.313	40	0.0001	2	2219790	0	677030	33	28869900	7	8975070	2
TCGA-A8-A06O	Inf	NA	Inf	4	3.44465	0.807669	14.6912	23	0.0001	4	3459530	0	1131220	21	34570600	2	11341300	4
TCGA-A8-A06P	0.456382	0.0762566	2.73136	5	1.28404	0.484175	3.40531	26	0.753387	3	4097030	2	1246540	21	39142800	5	11966900	0
TCGA-A8-A06Q	0.263883	0.0744654	0.935123	10	1.29527	0.789814	2.1242	93	0.192714	4	1851210	6	732754	73	17640000	20	6259870	0
TCGA-A8-A06R	Inf	NA	Inf	2	2.93473	0.680938	12.6482	20	0.0001	2	3042570	0	1035670	18	43432200	2	14162400	2
TCGA-A8-A06T	Inf	NA	Inf	1	3.80214	0.494371	29.2417	13	0.0001	1	8048290	0	2534570	12	80272400	1	25433900	1
TCGA-A8-A06U	0.317318	0.0198469	5.07338	2	1.18914	0.331745	4.26251	14	0.734237	1	3787560	1	1201860	11	39555100	3	12828200	0
TCGA-A8-A06X	Inf	NA	Inf	6	1.26454	0.731156	2.18703	80	0.0001	6	2103730	0	648462	64	18391400	16	5814160	6
TCGA-A8-A06Y	Inf	NA	Inf	2	0.871107	0.235827	3.21773	12	0.0001	2	6640650	0	1882360	9	72662000	3	21098800	2
TCGA-A8-A06Z	0.318713	0.0448935	2.26265	4	0.474211	0.241143	0.932545	35	0.734339	2	3380000	2	1077250	21	34893300	14	11031200	0
TCGA-A8-A075	Inf	NA	Inf	1	0.743786	0.36752	1.50527	37	0.0001	1	3018160	0	950944	26	34883200	11	10977000	1
TCGA-A8-A076	Inf	NA	Inf	1	1.94117	0.677464	5.56211	30	0.0001	1	2592350	0	768713	26	35294200	4	10540300	1
TCGA-A8-A079	0.411026	0.0919903	1.83653	7	0.704946	0.335527	1.4811	33	0.740578	4	3313140	3	1021340	23	33695800	10	10327700	0
TCGA-A8-A07B	Inf	NA	Inf	3	0.840792	0.405459	1.74353	36	0.0001	3	3431050	0	1134690	26	36744200	10	11882400	3
TCGA-A8-A07G	Inf	NA	Inf	1	0.614408	0.285695	1.32133	29	0.0001	1	3532420	0	1154860	19	34369300	10	11114100	1
TCGA-A8-A07I	Inf	NA	Inf	1	0.93769	0.340795	2.58004	20	0.0001	1	4303480	0	1356130	15	49793100	5	15563500	1
TCGA-A8-A07J	0.655263	0.0594144	7.22669	3	1.66465	0.694498	3.99	37	0.770147	2	4101530	1	1343790	31	37998100	6	12242600	0
TCGA-A8-A07L	0.309422	0.0624504	1.53309	6	1.79666	0.69547	4.64147	34	0.859619	3	3129010	3	968183	29	30477100	5	9440880	0
TCGA-A8-A07P	0.628375	0.0569764	6.93015	3	0.590599	0.235633	1.4803	20	0.912842	2	3731690	1	1172450	13	39351000	7	12514200	0
TCGA-A8-A07U	0	0	NA	3	0.656903	0.36801	1.17258	52	0.13995	0	3134540	3	1004400	35	30786700	17	9823030	0
TCGA-A8-A07W	0.982312	0.102176	9.44388	4	1.53554	0.775936	3.03875	57	0.737075	3	2362920	1	773708	47	24742000	10	8083460	0
TCGA-A8-A07Z	0.297617	0.0186146	4.75839	2	0.802629	0.212931	3.02546	11	0.741875	1	8591720	1	2557040	8	87099800	3	26215800	0
TCGA-A8-A081	0.32997	0.0464791	2.34257	4	1.80215	0.7566	4.29256	40	0.939778	2	2268800	2	748636	34	26541300	6	8440850	0
TCGA-A8-A085	0.298268	0.0186554	4.7688	2	2.04195	0.714493	5.83568	31	0.805809	1	3401810	1	1014650	27	35506500	4	10741100	0
TCGA-A8-A08B	0.336575	0.0474095	2.38946	4	1.03357	0.378634	2.82136	21	0.754629	2	4058500	2	1365990	16	48291600	5	15597700	0
TCGA-A8-A08F	Inf	NA	Inf	4	0.68346	0.384861	1.21373	54	0.0001	4	2425730	0	762686	37	26273700	17	8250520	4
TCGA-A8-A08G	0.307895	0.0192575	4.92273	2	0.809559	0.288608	2.27085	18	0.739422	1	4285320	1	1319430	13	51705900	5	16099600	0
TCGA-A8-A08H	0.592421	0.0989875	3.54554	5	1.1674	0.677655	2.01109	72	0.976894	3	1379950	2	545008	55	18484100	17	6669670	0
TCGA-A8-A08J	Inf	NA	Inf	3	4.1468	0.542454	31.7002	14	0.0001	3	6769110	0	2145830	13	66676300	1	21268700	3
TCGA-A8-A08L	0.981503	0.198096	4.86303	8	0.842987	0.532511	1.33448	92	0.508573	6	2140420	2	700276	67	19089200	25	6004460	0
TCGA-A8-A08P	0.92918	0.0966494	8.93308	4	1.06859	0.460427	2.48006	31	0.849121	3	3632880	1	1125200	24	35784700	7	11153100	0
TCGA-A8-A08R	0.501293	0.083761	3.00015	5	0.720684	0.465222	1.11643	94	0.801432	3	1495190	2	499686	65	17439800	29	5607520	0
TCGA-A8-A08S	0.33053	0.046558	2.34654	4	0.566043	0.222851	1.43775	19	0.737396	2	4092240	2	1352610	12	43032000	7	14208800	0
TCGA-A8-A08T	0.623658	0.0565488	6.87814	3	1.25826	0.420655	3.76371	20	0.738459	2	3762540	1	1173270	16	44573200	4	14021200	0
TCGA-A8-A08X	Inf	NA	Inf	2	0.56451	0.189184	1.68445	14	0.0001	2	5970120	0	1856900	9	60682700	5	19031100	2
TCGA-A8-A090	Inf	NA	Inf	1	0.956234	0.3084	2.96493	16	0.0001	1	5642320	0	1818430	12	58781200	4	18736200	1
TCGA-A8-A092	Inf	NA	Inf	1	1.17646	0.477017	2.90146	28	0.0001	1	2505540	0	840023	22	32765000	6	10512700	1
TCGA-A8-A093	Inf	NA	Inf	1	0.834407	0.447787	1.55484	48	0.0001	1	2592750	0	950258	34	26389300	14	9066820	1
TCGA-A8-A094	0.852117	0.220346	3.29529	10	0.918067	0.580472	1.452	93	0.838549	7	2061730	3	752929	68	20267500	25	6840780	0
TCGA-A8-A095	0.881064	0.170934	4.54137	7	1.3197	0.702823	2.478	62	0.737713	5	1668370	2	587976	50	21760000	12	6891980	0
TCGA-A8-A097	0.618986	0.0561251	6.82661	3	0.680306	0.361917	1.27879	45	0.852672	2	2777530	1	859626	31	28132300	14	8643220	0
TCGA-A8-A099	Inf	NA	Inf	1	3.43845	0.443911	26.6336	12	0.0001	1	6541080	0	2070600	11	68263600	1	21338300	1
TCGA-A8-A09A	2.15288	0.489284	9.47282	16	0.901166	0.561668	1.44587	91	0.0001	14	2105610	2	647589	68	19012900	23	5795250	7.49708
TCGA-A8-A09B	0	0	NA	1	0.650588	0.22237	1.90343	15	0.877825	0	4879170	1	1620940	10	53072300	5	17264100	0
TCGA-A8-A09C	Inf	NA	Inf	1	0.499247	0.21609	1.15344	23	0.0001	1	5381990	0	1718810	14	55150700	9	17700300	1
TCGA-A8-A09D	Inf	NA	Inf	2	0.851923	0.333358	2.17716	22	0.0001	2	4943560	0	1568940	16	45764400	6	14620400	2
TCGA-A8-A09E	0.156272	0.0141696	1.72348	3	1.01999	0.437677	2.37704	30	0.983966	1	3147990	2	983887	23	34433100	7	10689100	0
TCGA-A8-A09G	0.608612	0.199101	1.86041	13	1.27568	0.798224	2.03871	107	0.713851	8	1705620	5	648788	85	17438000	22	5757590	0
TCGA-A8-A09I	1.25415	0.140171	11.2212	5	1.06591	0.599373	1.89559	66	0.58102	4	2618140	1	820883	51	24621900	15	7719040	0.810581
TCGA-A8-A09K	0	0	NA	1	1.60106	0.463501	5.5305	18	0.778904	0	6173380	1	2003110	15	56360200	3	18047200	0
TCGA-A8-A09M	Inf	NA	Inf	5	0.674041	0.386449	1.17566	58	0.0001	5	2131520	0	648484	40	22916800	18	6951090	5
TCGA-A8-A09N	0.551854	0.131881	2.30922	8	0.623062	0.318761	1.21786	38	0.833181	5	3082610	3	1020690	25	27582900	13	8936640	0
TCGA-A8-A09Q	0.980833	0.102022	9.42967	4	1.18295	0.64006	2.1863	60	0.772467	3	2512090	1	821314	47	22398200	13	7328640	0
TCGA-A8-A09V	Inf	NA	Inf	1	1.51187	0.176626	12.9413	6	0.0001	1	9730070	0	2912730	5	84849100	1	25656200	1
TCGA-A8-A09W	Inf	NA	Inf	1	1.10177	0.444685	2.72977	27	0.0001	1	3961210	0	1226700	21	34723400	6	10930600	1
TCGA-A8-A09X	Inf	NA	Inf	6	0.581567	0.287822	1.1751	34	0.0001	6	4230050	0	1362970	22	39501500	12	12530600	6
TCGA-A8-A09Z	0.896986	0.489891	1.64238	50	1.15657	0.950163	1.40782	512	0.629793	35	1060900	15	407834	377	11123500	135	4606880	0
TCGA-A8-A0A1	Inf	NA	Inf	1	2.03509	0.60222	6.87719	22	0.0001	1	3168380	0	1006650	19	40515100	3	13018700	1
TCGA-A8-A0A2	Inf	NA	Inf	1	0.245631	0.0852264	0.707935	14	0.0001	1	5002140	0	1633330	6	53952800	8	17670000	1
TCGA-A8-A0A4	0	0	NA	1	0.575126	0.265484	1.24591	28	0.576407	0	4684130	1	1474610	18	42880400	10	13700900	0
TCGA-A8-A0A7	1.37844	0.286351	6.63561	9	1.08992	0.6799	1.7472	92	0.293179	7	1619120	2	637676	69	17975800	23	6530710	1.92181
TCGA-A8-A0A9	Inf	NA	Inf	2	2.43552	0.72896	8.13728	25	0.0001	2	3822400	0	1281130	22	40473500	3	13441900	2
TCGA-A8-A0AB	0	0	NA	1	0.639583	0.159954	2.5574	9	0.744632	0	5492330	1	1742990	6	63848800	3	20418300	0
TCGA-A8-A0AD	0	0	NA	1	1.8855	0.22699	15.662	7	0.780399	0	7914170	1	2441870	6	78051100	1	24527600	0
TCGA-AA-3489	1.0159	0.205038	5.03344	8	2.28521	0.893758	5.84297	39	0.740543	6	2801420	2	948650	34	28946200	5	9727680	0.0938808
TCGA-AA-3492	2.67435	1.27043	5.62972	60	0.949327	0.816509	1.10375	795	0.0001	52	802257	8	330079	551	10020300	244	4212450	32.556
TCGA-AA-3494	0.59596	0.0540373	6.57267	3	1.20687	0.403476	3.61	20	0.738265	2	3424120	1	1020320	16	40571900	4	12241300	0
TCGA-AA-3495	0	0	NA	1	0.548658	0.251228	1.19821	27	0.596094	0	3412220	1	1083010	17	35744900	10	11536300	0
TCGA-AA-3496	Inf	NA	Inf	1	1.16855	0.503495	2.71205	31	0.0001	1	2761200	0	904600	24	28187300	7	9606970	1
TCGA-AA-3502	0.6969	0.0631898	7.6859	3	1.80227	0.944258	3.43992	67	0.990888	2	1599760	1	557436	56	18974400	11	6717260	0
TCGA-AA-3506	0.679921	0.0616503	7.49864	3	1.17345	0.578357	2.38085	43	0.748014	2	2201200	1	748321	33	21325000	10	7582970	0
TCGA-AA-3509	Inf	NA	Inf	3	1.74589	0.508711	5.99187	19	0.0001	3	5133480	0	1671120	16	49667600	3	16258900	3
TCGA-AA-3510	1.6313	0.996394	2.67078	113	1.15139	1.00027	1.32534	1152	0.0001	94	902115	19	297455	905	10715700	247	3367370	36.3772
TCGA-AA-3511	Inf	NA	Inf	2	0.972506	0.520161	1.81822	53	0.0001	2	2467770	0	778098	40	25350600	13	8012420	2
TCGA-AA-3530	Inf	NA	Inf	1	0.657136	0.295221	1.46273	27	0.0001	1	2680210	0	885879	18	29381500	9	9653820	1
TCGA-AA-3655	0.727172	0.0659346	8.01976	3	1.11719	0.503919	2.47681	33	0.736526	2	2757670	1	1002650	25	30853400	8	11030100	0
TCGA-AA-3660	Inf	NA	Inf	8	1.29837	0.621293	2.7133	42	0.0001	8	2396510	0	823461	33	24084900	9	8528460	8
TCGA-AA-3662	0.332127	0.0207731	5.31015	2	0.979953	0.438343	2.19077	31	0.847521	1	3243190	1	1077150	23	30700600	8	10464400	0
TCGA-AA-3663	1.01107	0.633098	1.61471	89	0.909761	0.784303	1.05529	819	0.14309	65	1271270	24	474589	567	10658800	252	4309760	0.711784
TCGA-AA-3664	0.719613	0.131803	3.92893	6	0.819791	0.476825	1.40944	61	0.796004	4	2032520	2	731314	42	20351700	19	7547590	0
TCGA-AA-3666	0.596975	0.109341	3.25935	6	0.960148	0.525305	1.75495	57	0.761471	4	1798210	2	536743	43	20151200	14	6299390	0
TCGA-AA-3667	Inf	NA	Inf	2	0.620061	0.298962	1.28603	32	0.0001	2	3451970	0	1085370	21	33022500	11	10725500	2
TCGA-AA-3672	0.859086	0.530409	1.39144	77	0.988383	0.836011	1.16853	656	0.881287	53	1137730	24	442600	461	10666200	195	4459320	0
TCGA-AA-3673	Inf	NA	Inf	2	0.759546	0.332504	1.73505	27	0.0001	2	2740180	0	839125	19	33598800	8	10745200	2
TCGA-AA-3675	Inf	NA	Inf	4	0.65141	0.331682	1.27934	37	0.0001	4	3348380	0	1190050	24	28830900	13	10172900	4
TCGA-AA-3678	Inf	NA	Inf	3	1.69973	0.650686	4.44008	30	0.0001	3	3218290	0	1102070	25	34308600	5	11663100	3
TCGA-AA-3679	1.01211	0.105275	9.73035	4	0.620258	0.30697	1.25328	34	0.104361	3	2781610	1	938431	22	32281600	12	10921600	0.0358929
TCGA-AA-3680	Inf	NA	Inf	3	1.04217	0.529305	2.05196	46	0.0001	3	2112610	0	696467	35	25320100	11	8293300	3
TCGA-AA-3681	0	0	NA	1	1.50695	0.700466	3.242	44	0.559425	0	1921220	1	633671	36	25180300	8	8432350	0
TCGA-AA-3685	0.325275	0.0203446	5.20061	2	1.40677	0.579028	3.41783	32	0.866768	1	3044570	1	990324	26	30394500	6	9867280	0
TCGA-AA-3692	Inf	NA	Inf	2	2.45448	0.736955	8.17485	26	0.0001	2	3981280	0	1253450	23	37926900	3	12142300	2
TCGA-AA-3693	0.331351	0.0668764	1.64174	6	0.801133	0.487327	1.31701	75	0.632548	3	2485310	3	823509	53	21126600	22	7025560	0
TCGA-AA-3695	Inf	NA	Inf	5	1.34408	0.668411	2.70275	47	0.0001	5	1052410	0	409503	37	17965700	10	6526300	5
TCGA-AA-3696	Inf	NA	Inf	3	1.21552	0.490598	3.01162	27	0.0001	3	2587490	0	886589	21	27862900	6	9676560	3
TCGA-AA-3697	0.643652	0.160972	2.57367	9	1.61461	0.844281	3.0878	65	0.981094	6	2041770	3	657095	54	19986000	11	6573440	0
TCGA-AA-3712	0.672848	0.061009	7.42064	3	0.662387	0.376172	1.16637	54	0.962395	2	2426420	1	816306	36	23675900	18	7841300	0
TCGA-AA-3713	0.861327	0.409962	1.80965	33	0.946876	0.761442	1.17747	383	0.735167	23	1181070	10	442299	267	11499700	116	4730710	0
TCGA-AA-3715	1.32195	0.732691	2.38511	66	0.987707	0.847983	1.15045	810	0.0001	52	926129	14	329617	579	10495100	231	4135690	12.664
TCGA-AA-3811	1.96795	0.925261	4.18565	51	1.1143	0.919153	1.35088	539	0.0001	43	1120590	8	410281	399	11210800	140	4383220	21.1498
TCGA-AA-3812	Inf	NA	Inf	3	0.532523	0.299753	0.946047	49	0.0001	3	2306900	0	760857	30	24167600	19	8150870	3
TCGA-AA-3814	Inf	NA	Inf	2	0.477616	0.225952	1.00959	28	0.0001	2	1888980	0	693325	16	25093200	12	8988690	2
TCGA-AA-3815	0.609637	0.313711	1.18471	37	1.11029	0.871023	1.41528	333	0.0593872	23	1292960	14	479796	244	11798200	89	4778070	0
TCGA-AA-3818	Inf	NA	Inf	5	0.910185	0.494225	1.67623	53	0.0001	5	2010640	0	635495	39	21642500	14	7071320	5
TCGA-AA-3819	0.501832	0.083851	3.00338	5	1.09251	0.636297	1.87581	75	0.893802	3	1386180	2	463753	58	19191100	17	6145330	0
TCGA-AA-3821	0.902056	0.346646	2.34737	20	0.89599	0.708061	1.1338	326	0.959503	14	793882	6	306911	226	11215600	100	4446490	0
TCGA-AA-3831	1.00117	0.104138	9.62522	4	1.62469	0.674531	3.91325	35	0.737731	3	2974770	1	992754	29	25962500	6	8727090	0.00351749
TCGA-AA-3833	0.942351	0.249999	3.55213	11	1.38763	0.893178	2.15581	120	0.821864	8	1188030	3	419828	95	14663200	25	5354510	0
TCGA-AA-3837	0	0	NA	1	0.730527	0.411365	1.29731	54	0.1315	0	1895610	1	644987	37	21378400	17	7175610	0
TCGA-AA-3841	0.630822	0.0571984	6.95715	3	0.590795	0.261074	1.33694	25	0.892777	2	2440880	1	769881	16	31320200	9	10408400	0
TCGA-AA-3842	0.514015	0.0858866	3.07629	5	0.707459	0.383126	1.30635	47	0.734718	3	2287120	2	783743	32	25728500	15	8532120	0
TCGA-AA-3844	0.480626	0.0803076	2.87646	5	1.21037	0.603098	2.42912	48	0.902754	3	2578510	2	826199	38	25059600	10	7981940	0
TCGA-AA-3845	0.541478	0.221339	1.32466	20	1.28635	0.941108	1.75824	223	0.0639448	12	1186790	8	428414	172	12864100	51	4906590	0
TCGA-AA-3846	0.987613	0.102727	9.49485	4	0.7728	0.392979	1.51972	40	0.463849	3	2168400	1	713847	28	27006800	12	8944650	0
TCGA-AA-3848	0.270835	0.0606146	1.21013	7	0.910282	0.543509	1.52456	72	0.41322	3	1774260	4	640708	52	19933300	20	6978820	0
TCGA-AA-3850	0.684717	0.0620851	7.55154	3	0.846974	0.42014	1.70744	38	0.776695	2	2727240	1	933694	27	24576200	11	8480350	0
TCGA-AA-3851	0.329938	0.0464746	2.34234	4	0.806253	0.385554	1.686	34	0.842076	2	2849390	2	940121	24	27930900	10	9383070	0
TCGA-AA-3852	0.660482	0.198884	2.19342	12	1.21982	0.675249	2.20357	65	0.841622	8	2130190	4	703476	51	20965400	14	7020310	0
TCGA-AA-3854	Inf	NA	Inf	2	1.98034	0.975946	4.0184	61	0.0001	2	1318390	0	453669	52	20379700	9	6985160	2
TCGA-AA-3855	0.52258	0.0873176	3.12755	5	1.04317	0.555717	1.95821	51	0.850001	3	2304260	2	802773	38	21191200	13	7562610	0
TCGA-AA-3856	1.91814	0.23092	15.9331	7	0.682364	0.321343	1.44899	31	0.0001	6	2940210	1	939957	21	34060000	10	11067300	2.87197
TCGA-AA-3858	0.49544	0.0827829	2.96512	5	0.831872	0.32276	2.14404	21	0.740031	3	2894780	2	956127	15	33816800	6	11252500	0
TCGA-AA-3861	Inf	NA	Inf	4	0.740312	0.383472	1.42921	41	0.0001	4	2720060	0	907330	28	25051500	13	8610610	4
TCGA-AA-3862	Inf	NA	Inf	4	0.887892	0.375443	2.09979	27	0.0001	4	2405930	0	715964	20	29295400	7	9103900	4
TCGA-AA-3864	1.81534	1.10276	2.98837	102	0.96718	0.851709	1.09831	1101	0.0001	83	925566	19	384627	754	9835410	347	4377820	37.2784
TCGA-AA-3866	0.34619	0.0487638	2.45771	4	1.34955	0.621895	2.92862	40	0.986989	2	2107390	2	729557	32	25526800	8	8612450	0
TCGA-AA-3867	Inf	NA	Inf	3	1.19776	0.545912	2.62794	36	0.0001	3	1443240	0	475847	28	23430300	8	8018230	3
TCGA-AA-3869	0.660347	0.0598754	7.28276	3	5.24252	0.695226	39.5326	17	0.784565	2	4562480	1	1506410	16	48546100	1	15906500	0
TCGA-AA-3870	0.156226	0.0141654	1.72296	3	0.588991	0.283982	1.22159	32	0.937484	1	2939270	2	918378	21	32210400	11	9937530	0
TCGA-AA-3872	Inf	NA	Inf	2	0.916367	0.429402	1.95557	35	0.0001	2	3499060	0	1103720	26	34964900	9	11091000	2
TCGA-AA-3877	0.900345	0.498348	1.62662	51	1.04375	0.8576	1.27031	475	0.814804	35	1191340	16	490339	333	10996600	142	4894410	0
TCGA-AA-3930	0.433297	0.132236	1.41978	11	0.639086	0.421133	0.969839	97	0.856443	6	1859710	5	671505	63	18833500	34	6495740	0
TCGA-AA-3939	Inf	NA	Inf	3	2.05909	1.02109	4.1523	68	0.0001	3	1348940	0	437345	59	19926700	9	6258960	3
TCGA-AA-3941	Inf	NA	Inf	2	1.68393	0.578024	4.90569	25	0.0001	2	2977660	0	950837	21	37771100	4	12115000	2
TCGA-AA-3947	0.914579	0.564257	1.48241	81	1.1127	0.957457	1.29311	870	0.566595	58	954726	23	346258	638	10410600	232	4212310	0
TCGA-AA-3949	1.52245	0.737511	3.14283	48	1.03651	0.8556	1.25567	518	0.0001	39	1083730	9	380753	373	11124700	145	4482510	13.3835
TCGA-AA-3950	0.707341	0.369367	1.35457	40	1.14272	0.910302	1.43449	389	0.125495	26	1063070	14	404898	289	11662300	100	4611340	0
TCGA-AA-3952	0.634276	0.0575116	6.99525	3	0.802495	0.499867	1.28834	84	0.734417	2	1549870	1	491523	60	19045100	24	6113440	0
TCGA-AA-3955	Inf	NA	Inf	7	1.21393	0.604869	2.43625	48	0.0001	7	2199300	0	704307	38	23547300	10	7522280	7
TCGA-AA-3956	1.36542	0.152608	12.2168	5	1.38453	0.715087	2.6807	55	0.973629	4	2352200	1	802936	44	22969000	11	7950340	1.0705
TCGA-AA-3966	0.894516	0.318898	2.50915	18	1.21885	0.921745	1.61171	277	0.912743	13	849660	5	292321	213	11902400	64	4358970	0
TCGA-AA-3968	Inf	NA	Inf	4	0.781213	0.418091	1.45972	47	0.0001	4	2305040	0	738557	33	24075100	14	7979060	4
TCGA-AA-3971	0	0	NA	1	0.879189	0.367215	2.10496	25	0.807129	0	2964210	1	997110	18	32685800	7	11175500	0
TCGA-AA-3972	0.674867	0.061192	7.4429	3	0.601992	0.266022	1.36227	25	0.806469	2	3990950	1	1346680	16	42751100	9	14476400	0
TCGA-AA-3973	0.974139	0.101326	9.36531	4	0.688348	0.345836	1.37008	37	0.277501	3	3175820	1	1031230	25	30211000	12	9981930	0
TCGA-AA-3975	Inf	NA	Inf	3	1.19226	0.611746	2.32366	51	0.0001	3	1591870	0	525602	40	21128900	11	6927570	3
TCGA-AA-3976	Inf	NA	Inf	2	0.777775	0.406996	1.48634	44	0.0001	2	2202370	0	745447	31	26462800	13	8631200	2
TCGA-AA-3977	1.13944	0.734133	1.76852	122	1.18756	1.03378	1.36422	1291	0.760524	97	984135	25	289011	1044	11070900	247	3110540	11.8705
TCGA-AA-3980	1.27892	0.14294	11.4428	5	1.21561	0.557296	2.65157	38	0.913201	4	3250380	1	1039240	30	28389900	8	9202950	0.872349
TCGA-AA-3982	Inf	NA	Inf	1	0.683633	0.354113	1.31979	41	0.0001	1	1534680	0	502394	28	22355100	13	7095530	1
TCGA-AA-3984	1.14736	0.794251	1.65747	159	1.05277	0.944437	1.17353	1782	0.105381	122	696835	37	242478	1353	9969150	429	3327760	15.6691
TCGA-AA-3986	Inf	NA	Inf	3	0.964939	0.429601	2.16738	30	0.0001	3	2670050	0	928916	22	29221100	8	10253300	3
TCGA-AA-3989	Inf	NA	Inf	2	0.826334	0.423068	1.61399	42	0.0001	2	2142770	0	666614	30	25272900	12	8353540	2
TCGA-AA-3994	0	0	NA	3	1.09865	0.64523	1.8707	73	0.0729448	0	1708480	3	601947	55	18398600	18	6615360	0
TCGA-AA-A004	Inf	NA	Inf	1	1.02529	0.437986	2.4001	29	0.0001	1	1996360	0	620952	22	31583500	7	10303400	1
TCGA-AA-A00N	1.02959	0.714558	1.48351	149	1.09474	0.984886	1.21684	1911	0.751914	110	777555	39	283835	1462	10310400	449	3466450	3.16101
TCGA-AA-A010	1.0008	0.722829	1.38568	206	0.936669	0.853607	1.02782	2425	0.149416	159	795962	47	235473	1837	10478100	588	3141500	0.127373
TCGA-AA-A017	Inf	NA	Inf	2	1.02326	0.374859	2.79322	21	0.0001	2	4070530	0	1300310	16	39513200	5	12635100	2
TCGA-AA-A01C	0.324465	0.0457037	2.30349	4	0.873146	0.436179	1.74787	40	0.944428	2	2820680	2	915213	29	27377700	11	9067310	0
TCGA-AA-A01I	0.958763	0.0997266	9.21749	4	0.794563	0.435045	1.45118	51	0.537355	3	2508310	1	801625	36	24115900	15	7984000	0
TCGA-AA-A01P	1.00835	0.394571	2.5769	22	0.992736	0.796913	1.23668	382	0.897766	16	1119750	6	423412	269	11653800	113	4859900	0.132476
TCGA-AA-A01R	1.05399	0.604281	1.83839	63	0.864356	0.745638	1.00198	786	0.00378105	46	797499	17	310641	520	9998540	266	4420870	2.35643
TCGA-AA-A01S	0.624647	0.0566384	6.88904	3	1.22211	0.405606	3.68228	19	0.74085	2	2654390	1	829028	15	38585900	4	12575000	0
TCGA-AA-A01T	Inf	NA	Inf	3	1.03175	0.438603	2.42703	28	0.0001	3	1600040	0	583772	21	26076600	7	8968150	3
TCGA-AA-A01V	Inf	NA	Inf	4	0.548169	0.300048	1.00147	45	0.0001	4	2376400	0	767617	28	24579300	17	8180410	4
TCGA-AA-A01X	0.334095	0.0208962	5.34163	2	0.954695	0.40369	2.25778	27	0.798847	1	3473800	1	1160580	20	34036000	7	11372900	0
TCGA-AA-A01Z	0.970131	0.100909	9.32678	4	0.7314	0.315645	1.69477	25	0.952533	3	2392270	1	773605	17	28790600	8	9909390	0
TCGA-AA-A022	1.1683	0.606469	2.25062	47	0.931772	0.783661	1.10788	584	0.00428497	35	950589	12	380768	394	10567400	190	4748270	5.04195
TCGA-AA-A024	Inf	NA	Inf	3	1.34191	0.619829	2.90519	41	0.0001	3	2371040	0	751707	33	25631400	8	8338190	3
TCGA-AA-A02E	1.00589	0.104629	9.67058	4	1.16638	0.657493	2.06914	68	0.789057	3	1998120	1	669964	53	20005100	15	6603840	0.0175711
TCGA-AA-A02F	Inf	NA	Inf	2	0.880355	0.370083	2.09419	26	0.0001	2	3476480	0	1075050	19	36646600	7	11886000	2
TCGA-AA-A02H	Inf	NA	Inf	2	1.46535	0.557084	3.85444	28	0.0001	2	3079550	0	979228	23	32629000	5	10394100	2
TCGA-AA-A02K	Inf	NA	Inf	3	1.19638	0.629859	2.27245	54	0.0001	3	2333200	0	783727	42	23154600	12	7914770	3
TCGA-AA-A02O	0.700215	0.0634904	7.72246	3	1.19787	0.594476	2.41372	46	0.747884	2	1677030	1	587141	36	20638100	10	6867170	0
TCGA-AA-A02R	1.93194	0.907055	4.11486	50	0.836558	0.68857	1.01635	466	0.0001	42	1167530	8	429638	317	11364300	149	4468540	20.2602
TCGA-AA-A02W	0.500769	0.141312	1.77458	10	1.04197	0.657508	1.65124	98	0.693979	6	1996310	4	666460	74	18339900	24	6197720	0
TCGA-AA-A02Y	Inf	NA	Inf	1	1.39674	0.574897	3.39344	32	0.0001	1	1470260	0	509271	26	24208400	6	7802960	1
TCGA-AA-A03F	Inf	NA	Inf	2	1.19513	0.610904	2.33805	49	0.0001	2	2032280	0	668138	38	24181400	11	8365740	2
TCGA-AA-A03J	0.110168	0.0114593	1.05915	4	0.673189	0.326441	1.38826	33	0.735682	1	3001550	3	992028	22	29725700	11	10005500	0
TCGA-AC-A23C	0.337595	0.0211151	5.39758	2	1.34369	0.648529	2.78401	46	0.909629	1	2551850	1	861492	37	27070800	9	8847940	0
TCGA-AC-A23H	0.998109	0.724417	1.37521	180	1.04213	0.937206	1.15881	1817	0.736326	127	936090	53	389913	1362	10344300	455	3601300	0
TCGA-AC-A2B8	0.697933	0.0632834	7.69728	3	0.640079	0.318501	1.28634	35	0.826258	2	2920970	1	1019320	23	29606500	12	9887220	0
TCGA-AC-A2BK	0.764563	0.148332	3.94087	7	2.87552	0.874194	9.45855	31	0.737415	5	3884050	2	1187840	28	36923800	3	11375900	0
TCGA-AC-A2BM	Inf	NA	Inf	1	1.52892	0.178617	13.0872	6	0	1	10413000	0	3135550	5	140813000	1	43058300	1
TCGA-AC-A2FG	Inf	NA	Inf	1	0.397844	0.148163	1.06828	16	0.0001	1	6510810	0	1998400	9	66124500	7	20461200	1
TCGA-AC-A2FO	Inf	NA	Inf	2	0.920266	0.185737	4.55963	8	0.0001	2	6311360	0	1982690	6	81400700	2	24970100	2
TCGA-AC-A2QH	Inf	NA	Inf	1	0.739076	0.260372	2.0979	17	0.0001	1	7963120	0	2404570	12	74703100	5	23004700	1
TCGA-AC-A3OD	0.323471	0.0202317	5.17176	2	0.542464	0.129637	2.26993	8	0.891812	1	7914810	1	2560210	5	77960600	3	25374500	0
TCGA-AC-A3QP	0.599624	0.0543695	6.61306	3	0.801277	0.212572	3.02037	11	0.844605	2	10098400	1	3027620	8	90102800	3	27074000	0
TCGA-AC-A3W5	1.61891	0.189131	13.8575	6	0.938749	0.48952	1.80023	49	0.0415895	5	1782870	1	577262	37	23218000	12	7068930	1.91151
TCGA-AC-A4ZE	Inf	NA	Inf	1	1.22802	0.346534	4.35174	15	0.0001	1	5285870	0	1609510	12	51373900	3	15772000	1
TCGA-AC-A5EH	Inf	NA	Inf	2	0.708389	0.406999	1.23296	59	0.0001	2	2428570	0	762067	41	23272400	18	7237720	2
TCGA-AC-A5XS	6.41863	0.851194	48.4013	17	0.918798	0.674988	1.25067	201	0.0001	16	1170780	1	469675	145	13518400	56	4796950	13.5073
TCGA-AC-A5XU	0	0	NA	1	1.04014	0.469166	2.306	33	0.632406	0	4009790	1	1310790	25	38126100	8	12690100	0
TCGA-AC-A62V	0.974365	0.101349	9.36749	4	0.941388	0.421092	2.10455	31	0.944111	3	2821510	1	916394	23	34107100	8	11168000	0
TCGA-AC-A62Y	Inf	NA	Inf	3	1.52272	0.520463	4.45504	24	0.0001	3	2820490	0	894113	20	38709600	4	11788800	3
TCGA-AC-A6IW	0.655751	0.120106	3.58026	6	0.512119	0.307206	0.853714	62	0.307208	4	2269360	2	744068	38	22914800	24	7411650	0
TCGA-AC-A6NO	Inf	NA	Inf	1	0.395074	0.106088	1.47127	9	0.0001	1	6951410	0	2182990	5	72147900	4	22803000	1
TCGA-AC-A7VB	Inf	NA	Inf	1	0.948864	0.191509	4.70132	8	0.0001	1	9364690	0	2933320	6	96163900	2	30415500	1
TCGA-AC-A7VC	Inf	NA	Inf	1	0.404308	0.140282	1.16526	14	0.0001	1	11359800	0	3368680	8	115178000	6	34925500	1
TCGA-AC-A8OP	1.37928	0.154157	12.3408	5	0.989577	0.540454	1.81193	56	0.231779	4	1899010	1	654818	42	21904500	14	7225400	1.09994
TCGA-AC-A8OQ	Inf	NA	Inf	4	2.11753	0.739013	6.06744	30	0.0001	4	2307100	0	755361	26	31128100	4	10140700	4
TCGA-AC-A8OR	0	0	NA	1	1.15791	0.387106	3.46354	20	0.858727	0	6947650	1	1966850	16	64288900	4	18610200	0
TCGA-AC-A8OS	0	0	NA	1	0.423021	0.146775	1.21919	14	0.892221	0	4427010	1	1400340	8	49491900	6	15702100	0
TCGA-AD-5900	0.888002	0.494	1.59626	53	1.03776	0.865982	1.2436	571	0.896474	37	914420	16	351138	406	10512300	165	4433540	0
TCGA-AD-6548	0.322445	0.0201676	5.15536	2	0.37984	0.200931	0.71805	38	0.791992	1	1896710	1	611585	20	23570500	18	8057710	0
TCGA-AD-6889	0.705353	0.387614	1.28356	46	0.945496	0.793725	1.12629	586	0.271548	29	867177	17	358563	404	10235000	182	4359510	0
TCGA-AD-6890	Inf	NA	Inf	4	0.955633	0.477385	1.91299	40	0.0001	4	2742110	0	957165	29	25870100	11	9377430	4
TCGA-AD-6895	0.773769	0.48173	1.24286	76	0.982041	0.833423	1.15716	683	0.432792	50	1059690	26	426377	480	10459800	203	4344180	0
TCGA-AD-6899	0.470798	0.105368	2.1036	7	1.04132	0.578534	1.8743	58	0.998276	4	2115040	3	746818	43	20158100	15	7322440	0
TCGA-AD-6901	0.592225	0.141529	2.47815	8	0.836208	0.548366	1.27514	102	0.800011	5	1896170	3	673775	71	16676300	31	6088600	0
TCGA-AD-6963	Inf	NA	Inf	2	1.13231	0.417745	3.06916	22	0.0001	2	3708020	0	1185860	17	33303100	5	11091000	2
TCGA-AD-6964	0.889152	0.54428	1.45255	75	1.06588	0.902296	1.25912	682	0.838601	52	1027650	23	404153	489	10617300	193	4466530	0
TCGA-AD-6965	0.623275	0.155876	2.49219	9	1.0146	0.497427	2.06947	41	0.7382	6	2798160	3	872011	31	25611500	10	8382370	0
TCGA-AD-A5EJ	0.859921	0.421239	1.75546	35	0.914933	0.758674	1.10338	511	0.751456	24	773071	11	304691	352	10389700	159	4293850	0
TCGA-AD-A5EK	0.323722	0.0202474	5.17577	2	0.448891	0.214388	0.939899	29	0.744802	1	2315030	1	749425	17	30361800	12	9620570	0
TCGA-AF-2687	Inf	NA	Inf	9	1.02663	0.482816	2.18297	36	0.0001	9	1950880	0	664937	27	25111400	9	8593390	9
TCGA-AF-2690	1.36358	0.152402	12.2003	5	0.432982	0.202673	0.925007	27	0.0001	4	3367170	1	1147850	15	31748700	12	10997300	1.06654
TCGA-AF-2693	Inf	NA	Inf	1	0.658609	0.336948	1.28734	38	0.0001	1	2526560	0	886563	25	28730600	13	9839560	1
TCGA-AF-3911	Inf	NA	Inf	5	0.688305	0.333771	1.41943	33	0.0001	5	3491680	0	1186840	22	29231500	11	10060100	5
TCGA-AF-3913	0.982318	0.102177	9.44394	4	1.03947	0.526683	2.05153	45	0.908129	3	2528060	1	827786	34	25067300	11	8430130	0
TCGA-AF-5654	Inf	NA	Inf	3	0.917119	0.514649	1.63433	57	0.0001	3	2382070	0	810576	41	23581100	16	8439680	3
TCGA-AF-6136	0.523702	0.0875051	3.13426	5	0.679707	0.377444	1.22403	49	0.74018	3	2584880	2	902471	32	23235300	17	8390130	0
TCGA-AF-6655	Inf	NA	Inf	1	0.716282	0.292045	1.75678	22	0.0001	1	4312990	0	1407260	15	38677100	7	12928400	1
TCGA-AF-6672	0.918927	0.095583	8.83451	4	0.356722	0.151498	0.839951	21	0.00141852	3	2809430	1	860554	11	32226400	10	10450800	0
TCGA-AF-A56K	Inf	NA	Inf	1	0.749602	0.308383	1.8221	23	0.0001	1	2050140	0	693229	16	28209300	7	9251270	1
TCGA-AF-A56L	0.331023	0.0668103	1.64011	6	0.998458	0.544301	1.83156	55	0.770117	3	2652040	3	877887	41	24105200	14	8218350	0
TCGA-AF-A56N	0.440512	0.0985895	1.96827	7	0.712567	0.385892	1.31579	47	0.759466	4	1938830	3	640558	32	22635700	15	7560680	0
TCGA-AG-3591	0	0	NA	1	0.689093	0.309578	1.53386	27	0.641996	0	3405380	1	1137000	18	32514900	9	11202900	0
TCGA-AG-3592	1.33786	0.149528	11.9702	5	1.26827	0.798664	2.01398	105	0.833667	4	1283420	1	429260	82	15978000	23	5683900	1.01016
TCGA-AG-3725	Inf	NA	Inf	2	0.750662	0.390238	1.44397	42	0.0001	2	2869080	0	968491	29	29351600	13	9876920	2
TCGA-AG-3726	0.349932	0.126894	0.965004	15	1.0913	0.777695	1.53137	194	0.0326915	8	1037000	7	317520	151	14227800	43	4421540	0
TCGA-AG-3727	Inf	NA	Inf	2	1.17417	0.473909	2.90916	27	0.0001	2	3448450	0	1105110	21	32771500	6	10994100	2
TCGA-AG-3728	0.321237	0.020092	5.13605	2	1.11524	0.480529	2.58834	31	0.859272	1	3383790	1	1087000	24	36123700	7	11750300	0
TCGA-AG-3731	0.337418	0.0843856	1.34918	8	1.14619	0.64367	2.04102	65	0.597697	4	2212740	4	746619	50	22032300	15	7575930	0
TCGA-AG-3732	0.329843	0.0206302	5.27363	2	1.02895	0.376944	2.80876	21	0.756012	1	2759550	1	910217	16	33680800	5	10830000	0
TCGA-AG-3742	0.17941	0.0162676	1.97866	3	0.906605	0.487798	1.68499	49	0.52137	1	1837730	2	659416	35	21554900	14	7816710	0
TCGA-AG-3878	1.33931	0.284404	6.30707	10	1.13428	0.609962	2.10931	56	0.604184	8	2444840	2	818601	43	22824000	13	7826870	2.02678
TCGA-AG-3881	0.330726	0.0667503	1.63864	6	0.987517	0.526068	1.85373	51	0.840323	3	2501150	3	827195	38	24075400	13	8133510	0
TCGA-AG-3882	0.947984	0.0986053	9.11385	4	0.868265	0.365001	2.06543	26	0.864316	3	3793420	1	1198700	19	34103600	7	10909300	0
TCGA-AG-3883	0.533792	0.127565	2.23364	8	1.36775	0.661382	2.82855	47	0.873745	5	1932300	3	618868	38	22456400	9	7274560	0
TCGA-AG-3885	0.63665	0.0577268	7.02142	3	1.00428	0.451176	2.23543	32	0.735114	2	2735150	1	870667	24	30736400	8	10289300	0
TCGA-AG-3890	0.61919	0.0561436	6.82886	3	0.968132	0.436686	2.14635	33	0.735383	2	2608970	1	807724	25	28907300	8	8955550	0
TCGA-AG-3892	1.98724	1.08973	3.62397	106	1.41532	1.17491	1.70493	882	0.0001	94	1145650	12	290640	752	11535700	130	2822440	46.6982
TCGA-AG-3893	0	0	NA	1	0.881377	0.475394	1.63407	50	0.209955	0	1979340	1	672575	36	22983200	14	7877670	0
TCGA-AG-3894	Inf	NA	Inf	1	1.28082	0.561081	2.92382	36	0.0001	1	2284520	0	678994	29	28043700	7	8670080	1
TCGA-AG-3896	0.522283	0.124815	2.18548	8	0.899705	0.437036	1.85218	38	0.744598	5	2418710	3	757951	28	25259200	10	8116370	0
TCGA-AG-3898	Inf	NA	Inf	2	0.70346	0.394092	1.25569	52	0.0001	2	2428950	0	819687	35	24748100	17	8455940	2
TCGA-AG-3901	Inf	NA	Inf	1	1.02574	0.43605	2.4129	28	0.0001	1	2918560	0	1022600	21	34577400	7	11822500	1
TCGA-AG-3902	Inf	NA	Inf	2	0.804347	0.450454	1.43627	56	0.0001	2	1897160	0	593002	40	23462200	16	7548700	2
TCGA-AG-3909	Inf	NA	Inf	4	2.2779	0.679441	7.63689	24	0.0001	4	2666080	0	849638	21	30394900	3	9890920	4
TCGA-AG-4001	Inf	NA	Inf	4	0.720901	0.373417	1.39174	41	0.0001	4	2131440	0	691998	28	25585800	13	8563670	4
TCGA-AG-4008	Inf	NA	Inf	4	0.631269	0.281395	1.41616	26	0.0001	4	2721700	0	866363	17	29921300	9	9999730	4
TCGA-AG-4015	1.31799	0.147307	11.7924	5	0.830087	0.435674	1.58156	45	0.0948326	4	2705360	1	891410	32	24711100	13	8333150	0.965078
TCGA-AG-4021	1.64159	0.19178	14.0516	6	1.29235	0.683638	2.44307	57	0.44496	5	2473090	1	811961	45	22898000	12	7891270	1.95418
TCGA-AG-4022	1.65806	0.193704	14.1926	6	0.924417	0.447466	1.90975	37	0.0488412	5	3070640	1	1018260	27	29134600	10	9975010	1.98442
TCGA-AG-A002	1.23256	0.991643	1.532	515	0.935367	0.865447	1.01094	3546	0.0001	414	1053430	101	316762	2715	10633700	831	3044370	78.1124
TCGA-AG-A008	0.70226	0.0636758	7.74501	3	0.873317	0.364762	2.0909	25	0.805935	2	2239210	1	786254	18	30403700	7	10325800	0
TCGA-AG-A00C	0.321531	0.0452904	2.28265	4	0.973317	0.491925	1.9258	44	0.95768	2	2642350	2	849597	33	24523800	11	7956480	0
TCGA-AG-A00Y	1.54712	0.638769	3.74721	33	1.16357	0.899962	1.50439	335	0.0128085	27	1160270	6	398907	260	12491700	75	4192780	9.54826
TCGA-AG-A011	Inf	NA	Inf	3	1.31751	0.538552	3.22314	30	0.0001	3	2060590	0	677292	24	25438000	6	8378690	3
TCGA-AG-A014	2.22508	0.273751	18.0857	8	1.15453	0.765316	1.7417	134	0.0001	7	1276020	1	405606	105	15663600	29	4994670	3.85404
TCGA-AG-A015	Inf	NA	Inf	2	1.02814	0.504065	2.09708	41	0.0001	2	2072030	0	688684	31	26820900	10	8895340	2
TCGA-AG-A016	0.350245	0.049335	2.4865	4	0.841038	0.368179	1.9212	27	0.778949	2	2942740	2	1030680	19	28425000	8	10065900	0
TCGA-AG-A01J	Inf	NA	Inf	7	0.912194	0.542743	1.53313	76	0.0001	7	2063480	0	625318	57	20853500	19	6340810	7
TCGA-AG-A01L	Inf	NA	Inf	1	0.995568	0.392522	2.5251	23	0.0001	1	3865770	0	1316650	17	36598600	6	12859900	1
TCGA-AG-A01N	0.114298	0.0118888	1.09886	4	2.06096	0.976067	4.3517	57	0.603491	1	1944460	3	666745	49	22133600	8	7447580	0
TCGA-AG-A01W	Inf	NA	Inf	1	1.11039	0.545876	2.2587	42	0.0001	1	2211240	0	745859	32	23633200	10	8200670	1
TCGA-AG-A01Y	Inf	NA	Inf	1	0.586776	0.30502	1.1288	39	0.0001	1	2966940	0	940824	25	30134200	14	9901940	1
TCGA-AG-A020	0.900762	0.0936935	8.65987	4	0.638775	0.218332	1.86887	15	0.544883	3	2630180	1	789722	10	31569500	5	10082900	0
TCGA-AG-A023	Inf	NA	Inf	7	2.66134	1.13783	6.22478	53	0.0001	7	2390170	0	789430	47	23341100	6	7930040	7
TCGA-AG-A026	0.245895	0.0550329	1.09869	7	1.15594	0.693938	1.92554	85	0.243311	3	1531120	4	501992	66	18414300	19	6127750	0
TCGA-AG-A02N	1.40941	0.46777	4.2466	19	1.00491	0.757429	1.33326	237	0.00592456	15	1275550	4	479405	170	12988900	67	5144300	4.35722
TCGA-AG-A02X	3.05418	0.386931	24.1078	10	0.92089	0.565002	1.50095	82	0.0001	9	1430450	1	485428	60	17523800	22	5917080	6.05322
TCGA-AG-A032	0.434517	0.0972479	1.94149	7	1.14129	0.642566	2.02708	67	0.793718	4	2390300	3	778970	52	21457700	15	7064240	0
TCGA-AH-6544	Inf	NA	Inf	1	0.755921	0.435185	1.31305	60	0.0001	1	2128740	0	699314	42	23082400	18	7477920	1
TCGA-AH-6643	Inf	NA	Inf	4	0.805921	0.411261	1.57931	41	0.0001	4	2321630	0	755743	29	24656200	12	8222460	4
TCGA-AH-6644	Inf	NA	Inf	3	0.950858	0.461883	1.95749	38	0.0001	3	2837710	0	935634	28	26395700	10	8963770	3
TCGA-AH-6897	Inf	NA	Inf	1	0.778428	0.42969	1.4102	50	0.0001	1	2611820	0	945370	34	25570300	16	9366890	1
TCGA-AH-6903	Inf	NA	Inf	2	1.16143	0.431202	3.12826	23	0.0001	2	3808310	0	1188490	18	34730800	5	11204800	2
TCGA-AJ-A23M	Inf	NA	Inf	1	0.606869	0.319499	1.15271	42	0.0001	1	2428530	0	731571	28	25957800	14	7876490	1
TCGA-AJ-A23N	Inf	NA	Inf	1	0.636053	0.191528	2.1123	12	0.0001	1	6606190	0	2065500	8	58929700	4	18741200	1
TCGA-AJ-A23O	1.99652	0.834815	4.77484	38	1.24632	0.96309	1.61285	327	0.0001	32	789943	6	295713	252	11166400	75	4141950	15.9721
TCGA-AJ-A2QK	Inf	NA	Inf	3	0.872001	0.314082	2.42098	19	0.0001	3	3539310	0	1089150	14	34589900	5	10772300	3
TCGA-AJ-A2QL	0.308603	0.0193018	4.93404	2	1.27054	0.2698	5.98321	10	0.746762	1	4866130	1	1501700	8	56641800	2	17991400	0
TCGA-AJ-A2QM	Inf	NA	Inf	6	1.63225	0.854359	3.11842	66	0.0001	6	1556380	0	561950	55	20027400	11	6537960	6
TCGA-AJ-A2QN	0	0	NA	1	1.02912	0.377003	2.8092	21	0.956193	0	4054220	1	1252750	16	42018200	5	13513000	0
TCGA-AJ-A2QO	0.789299	0.382748	1.62769	33	0.943827	0.77546	1.14875	466	0.934204	22	1038920	11	410009	322	11216200	144	4734180	0
TCGA-AJ-A3BD	Inf	NA	Inf	1	0.635385	0.285449	1.41431	27	0.0001	1	3024130	0	989979	18	33802500	9	10738800	1
TCGA-AJ-A3BG	0.677336	0.373072	1.22975	45	1.09579	0.913331	1.31469	563	0.0179871	27	912433	18	412016	400	10488500	163	4683460	0
TCGA-AJ-A3BH	1.22169	0.779553	1.91461	97	1.12355	0.99253	1.27186	1234	0.169199	71	915039	26	409371	886	9861420	348	4351880	12.884
TCGA-AJ-A3BI	Inf	NA	Inf	1	0.844907	0.301209	2.37	18	0.0001	1	5899960	0	1904380	13	56799200	5	18457700	1
TCGA-AJ-A3BK	Inf	NA	Inf	1	0.592146	0.218988	1.60117	17	0.0001	1	4426610	0	1390770	11	42011700	6	13569300	1
TCGA-AJ-A3EJ	Inf	NA	Inf	2	0.479108	0.207374	1.10691	23	0.0001	2	4251990	0	1307450	14	41073300	9	12650500	2
TCGA-AJ-A3EK	0.999508	0.738623	1.35254	210	1.01636	0.925752	1.11584	2257	0.819586	152	855712	58	326361	1657	10055400	600	3700640	0
TCGA-AJ-A3EL	1.27481	0.959416	1.69389	289	0.96994	0.885842	1.06202	2495	0.0001	229	960234	60	320729	1873	10296300	622	3316490	49.3654
TCGA-AJ-A3I9	Inf	NA	Inf	4	0.8445	0.224039	3.18329	11	0.0001	4	6702550	0	2065260	8	70176400	3	22224000	4
TCGA-AJ-A3IA	0.6445	0.118045	3.51883	6	1.18995	0.717775	1.97275	91	0.986068	4	1876410	2	604673	72	17789500	19	5586180	0
TCGA-AJ-A3NF	Inf	NA	Inf	4	0.959414	0.345567	2.66367	19	0.0001	4	3910490	0	1356380	14	44843400	5	15365500	4
TCGA-AJ-A3NG	0.672843	0.0610084	7.42057	3	0.756741	0.37069	1.54484	35	0.84519	2	3370090	1	1133770	24	32269400	11	11192300	0
TCGA-AJ-A3OJ	1.27423	0.576898	2.81446	34	1.07084	0.848146	1.352	346	0.113476	26	1220080	8	478356	247	11619000	99	4986900	5.59545
TCGA-AJ-A3OK	1.54658	0.632193	3.78352	30	0.941723	0.760271	1.16648	383	0.0001	24	1189200	6	459798	259	11473600	124	5173030	8.48188
TCGA-AJ-A3OL	0.606734	0.171215	2.15008	10	0.96997	0.62861	1.4967	98	0.944738	6	1457770	4	589652	69	15821400	29	6449890	0
TCGA-AJ-A3QS	0.440799	0.118366	1.64155	9	1.37945	0.858705	2.21599	113	0.328401	5	1580820	4	557459	92	17365100	21	5467820	0
TCGA-AJ-A3TW	1.71432	0.200276	14.6742	6	0.753718	0.419291	1.35488	53	0.0001	5	2132170	1	731043	37	24062600	16	7842770	2.08339
TCGA-AJ-A5DV	0.158128	0.0143379	1.74395	3	1.55005	0.591413	4.06257	29	0.905592	1	3627530	2	1147230	24	35138600	5	11347200	0
TCGA-AJ-A5DW	0.933569	0.638207	1.36563	145	1.13599	0.986125	1.30864	1213	0.470409	110	1098680	35	326357	974	11057200	239	3082190	0
TCGA-AJ-A6NU	0	0	NA	2	0.720732	0.273941	1.89623	19	0.98706	0	4341160	2	1446360	13	47737300	6	15879600	0
TCGA-AJ-A8CT	1.36105	0.588681	3.14678	32	0.988492	0.772238	1.26531	296	0.00311001	25	1270410	7	484144	205	11935600	91	5237270	6.63177
TCGA-AJ-A8CV	0.720105	0.131893	3.93162	6	0.775961	0.501798	1.19992	92	0.831972	4	1896040	2	682674	62	18400700	30	6908820	0
TCGA-AJ-A8CW	1.17969	0.501496	2.77502	28	0.959093	0.742328	1.23916	277	0.0814212	21	1113770	7	437966	193	12308800	84	5138050	3.19864
TCGA-AK-3427	Inf	NA	Inf	1	0.482892	0.115401	2.02065	8	0.0001	1	10793400	0	3087610	5	106792000	3	30941400	1
TCGA-AK-3444	0.324223	0.0202788	5.18379	2	0.766818	0.401262	1.4654	44	0.938771	1	3212260	1	1041490	31	30096000	13	9677930	0
TCGA-AK-3447	Inf	NA	Inf	4	0.875947	0.426895	1.79736	39	0.0001	4	1870320	0	557651	29	30699900	10	9272930	4
TCGA-AK-3455	Inf	NA	Inf	1	1.874	0.419414	8.37334	14	0.0001	1	3374750	0	1080110	12	44830200	2	14002000	1
TCGA-AL-3468	Inf	NA	Inf	1	0.615414	0.313354	1.20865	37	0.0001	1	2228670	0	745280	24	31455600	13	10485700	1
TCGA-AL-3472	Inf	NA	Inf	3	4.69769	0.620513	35.5645	16	0.0001	3	4440710	0	1369950	15	54239900	1	16986800	3
TCGA-AL-7173	Inf	NA	Inf	2	0.876516	0.282689	2.71776	16	0.0001	2	4096150	0	1206060	12	45878100	4	13404300	2
TCGA-AL-A5DJ	Inf	NA	Inf	1	0.633859	0.158523	2.53451	9	0.0001	1	4406430	0	1395940	6	65829500	3	20863300	1
TCGA-AM-5820	1.31442	0.497754	3.47099	27	1.46146	0.998868	2.13829	187	0.773944	22	1493590	5	446182	155	14373900	32	4336910	5.26255
TCGA-AM-5821	2.10753	0.728858	6.09404	27	0.886745	0.72515	1.08435	442	0.0001	23	575446	4	210916	304	10076100	138	4055990	12.0867
TCGA-AN-A03X	0.608986	0.0552184	6.71632	3	0.918739	0.333907	2.52789	20	0.76384	2	3973720	1	1209970	15	39799000	5	12188300	0
TCGA-AN-A046	1.82191	1.24992	2.65567	207	1.21205	1.08696	1.35155	1961	0.0001	175	823443	32	274330	1552	10357200	409	3308230	78.9472
TCGA-AN-A049	0	0	NA	1	1.00867	0.328886	3.09349	17	0.83985	0	7866940	1	2451560	13	79362700	4	24630900	0
TCGA-AN-A04A	0.1627	0.0147524	1.79437	3	1.29414	0.432649	3.87102	20	0.792398	1	6236700	2	2029420	16	53563100	4	17329500	0
TCGA-AN-A04C	1.01	0.105056	9.71008	4	0.724539	0.354916	1.4791	35	0.324368	3	2566440	1	864035	24	30646500	11	10177100	0.0297037
TCGA-AN-A04D	Inf	NA	Inf	2	0.849249	0.39475	1.82704	33	0.0001	2	2260470	0	717887	24	29055900	9	9253390	2
TCGA-AN-A0AJ	Inf	NA	Inf	1	1.50758	0.62591	3.63119	35	0.0001	1	3237000	0	1000380	29	33690800	6	10508600	1
TCGA-AN-A0AK	0.987757	0.580682	1.68021	67	0.954009	0.787743	1.15537	493	0.732059	48	1046850	19	409305	342	10998200	151	4632600	0
TCGA-AN-A0AL	Inf	NA	Inf	1	1.03474	0.444008	2.41143	30	0.0001	1	3191390	0	999294	23	36243600	7	11413900	1
TCGA-AN-A0AM	0.162523	0.0147364	1.79242	3	0.524411	0.262587	1.0473	34	0.938613	1	3320360	2	1079270	21	29948100	13	9722210	0
TCGA-AN-A0AR	1.18472	0.132412	10.6	5	1.05931	0.484268	2.31717	37	0.800718	4	2486520	1	736459	29	27266000	8	7967740	0.623682
TCGA-AN-A0AS	Inf	NA	Inf	1	1.17284	0.327197	4.20408	14	0.0001	1	3933280	0	1301420	11	54211100	3	17340300	1
TCGA-AN-A0AT	0.903685	0.0939976	8.68797	4	1.0193	0.534728	1.943	52	0.828895	3	2592180	1	780838	40	26769000	12	8185700	0
TCGA-AN-A0FD	Inf	NA	Inf	2	0.618879	0.211532	1.81066	15	0.0001	2	7301750	0	2246220	10	69160800	5	21401100	2
TCGA-AN-A0FF	Inf	NA	Inf	1	0.94217	0.190158	4.66816	8	0.0001	1	7196260	0	2276540	6	94307800	2	29618000	1
TCGA-AN-A0FJ	0.336585	0.047411	2.38953	4	1.00042	0.490475	2.04054	41	0.969211	2	2127000	2	715917	31	28028500	10	9045220	0
TCGA-AN-A0FK	Inf	NA	Inf	2	0.504859	0.243187	1.04809	30	0.0001	2	5172040	0	1744090	18	43987800	12	14805100	2
TCGA-AN-A0FL	3.11347	0.398548	24.3225	11	1.47404	0.790959	2.74705	69	0.00106381	10	1930300	1	600993	57	21346700	12	6624410	6.78815
TCGA-AN-A0FN	Inf	NA	Inf	1	0.917001	0.389824	2.15711	28	0.0001	1	4145010	0	1267290	21	39845000	7	12179300	1
TCGA-AN-A0FS	Inf	NA	Inf	3	1.26313	0.580618	2.74792	39	0.0001	3	3472880	0	1173250	31	31571800	8	10291400	3
TCGA-AN-A0FT	0.501927	0.0838668	3.00395	5	1.39135	0.609503	3.17614	36	0.813553	3	2365240	2	791452	29	27661400	7	9289920	0
TCGA-AN-A0FV	1.28266	0.143359	11.4763	5	0.964902	0.455319	2.0448	37	0.441592	4	2143830	1	687453	28	29592700	9	9178090	0.881489
[truncated: 4,860 more rows]

## Sheet: SuppTable5
sampleID	escapedall	escapedtrunc	escapedmis
TCGA-02-0003	NO	NO	NO
TCGA-02-0033	NO	NO	NO
TCGA-02-0047	NO	NO	NO
TCGA-02-0055	NO	NO	NO
TCGA-02-2466	NO	NO	NO
TCGA-02-2470	NO	NO	NO
TCGA-02-2483	NO	NO	NO
TCGA-02-2485	NO	NO	NO
TCGA-02-2486	NO	NO	NO
TCGA-04-1331	NO	NO	NO
TCGA-04-1332	NO	NO	NO
TCGA-04-1336	NO	NO	NO
TCGA-04-1341	NO	NO	NO
TCGA-04-1342	YES	NO	YES
TCGA-04-1343	NO	NO	NO
TCGA-04-1346	NO	NO	NO
TCGA-04-1347	NO	NO	NO
TCGA-04-1348	NO	NO	NO
TCGA-04-1349	NO	NO	NO
TCGA-04-1353	NO	NO	NO
TCGA-04-1356	NO	NO	NO
TCGA-04-1357	NO	NO	NO
TCGA-04-1360	NO	NO	NO
TCGA-04-1361	YES	NO	YES
TCGA-04-1362	NO	NO	NO
TCGA-04-1367	NO	NO	NO
TCGA-04-1369	NO	NO	NO
TCGA-04-1516	NO	NO	NO
TCGA-04-1542	NO	NO	NO
TCGA-04-1638	NO	NO	NO
TCGA-04-1644	NO	NO	NO
TCGA-04-1646	NO	NO	NO
TCGA-04-1648	YES	NO	YES
TCGA-04-1649	YES	NO	YES
TCGA-04-1651	NO	NO	NO
TCGA-04-1652	NO	NO	NO
TCGA-04-1655	NO	NO	NO
TCGA-05-4244	NO	NO	NO
TCGA-05-4249	YES	NO	YES
TCGA-05-4250	YES	NO	YES
TCGA-05-4382	YES	NO	YES
TCGA-05-4384	NO	NO	NO
TCGA-05-4389	NO	NO	NO
TCGA-05-4390	YES	NO	YES
TCGA-05-4395	NO	NO	NO
TCGA-05-4396	NO	NO	NO
TCGA-05-4397	NO	NO	NO
TCGA-05-4398	YES	NO	YES
TCGA-05-4402	NO	NO	NO
TCGA-05-4403	NO	NO	NO
TCGA-05-4405	NO	NO	NO
TCGA-05-4410	YES	NO	YES
TCGA-05-4415	NO	NO	NO
TCGA-05-4417	NO	NO	NO
TCGA-05-4418	NO	NO	NO
TCGA-05-4420	YES	NO	YES
TCGA-05-4422	NO	NO	NO
TCGA-05-4424	NO	NO	NO
TCGA-05-4425	NO	NO	NO
TCGA-05-4426	NO	NO	NO
TCGA-05-4427	YES	NO	YES
TCGA-05-4430	YES	NO	YES
TCGA-05-4432	YES	NO	YES
TCGA-05-4433	YES	NO	YES
TCGA-05-4434	YES	NO	YES
TCGA-05-5420	NO	NO	NO
TCGA-05-5423	NO	NO	NO
TCGA-05-5425	YES	NO	YES
TCGA-05-5428	YES	NO	YES
TCGA-05-5429	NO	NO	NO
TCGA-05-5715	NO	NO	NO
TCGA-06-0119	NO	NO	NO
TCGA-06-0122	NO	NO	NO
TCGA-06-0124	YES	NO	YES
TCGA-06-0125	NO	NO	NO
TCGA-06-0126	NO	NO	NO
TCGA-06-0128	NO	NO	NO
TCGA-06-0129	YES	NO	YES
TCGA-06-0130	NO	NO	NO
TCGA-06-0132	NO	NO	NO
TCGA-06-0137	NO	NO	NO
TCGA-06-0139	NO	NO	NO
TCGA-06-0140	NO	NO	NO
TCGA-06-0141	YES	NO	YES
TCGA-06-0142	NO	NO	NO
TCGA-06-0145	YES	NO	YES
TCGA-06-0151	NO	NO	NO
TCGA-06-0152	YES	NO	YES
TCGA-06-0154	NO	NO	NO
TCGA-06-0155	NO	NO	NO
TCGA-06-0157	NO	NO	NO
TCGA-06-0158	NO	NO	NO
TCGA-06-0166	NO	NO	NO
TCGA-06-0167	NO	NO	NO
TCGA-06-0168	NO	NO	NO
TCGA-06-0169	NO	NO	NO
TCGA-06-0171	NO	NO	NO
TCGA-06-0173	NO	NO	NO
TCGA-06-0174	YES	NO	YES
TCGA-06-0184	NO	NO	NO
TCGA-06-0185	NO	NO	NO
TCGA-06-0187	NO	NO	NO
TCGA-06-0188	NO	NO	NO
TCGA-06-0189	NO	NO	NO
TCGA-06-0190	NO	NO	NO
TCGA-06-0192	YES	NO	YES
TCGA-06-0195	YES	NO	YES
TCGA-06-0209	NO	NO	NO
TCGA-06-0210	NO	NO	NO
TCGA-06-0211	NO	NO	NO
TCGA-06-0213	NO	NO	NO
TCGA-06-0214	NO	NO	NO
TCGA-06-0216	YES	NO	YES
TCGA-06-0219	NO	NO	NO
TCGA-06-0221	NO	NO	NO
TCGA-06-0237	NO	NO	NO
TCGA-06-0238	NO	NO	NO
TCGA-06-0240	NO	NO	NO
TCGA-06-0241	NO	NO	NO
TCGA-06-0644	NO	NO	NO
TCGA-06-0645	NO	NO	NO
TCGA-06-0646	NO	NO	NO
TCGA-06-0648	YES	NO	YES
TCGA-06-0649	NO	NO	NO
TCGA-06-0650	NO	NO	NO
TCGA-06-0686	NO	NO	NO
TCGA-06-0743	NO	NO	NO
TCGA-06-0744	YES	NO	YES
TCGA-06-0745	NO	NO	NO
TCGA-06-0747	NO	NO	NO
TCGA-06-0749	NO	NO	NO
TCGA-06-0750	NO	NO	NO
TCGA-06-0875	NO	NO	NO
TCGA-06-0876	YES	YES	NO
TCGA-06-0877	NO	NO	NO
TCGA-06-0878	NO	NO	NO
TCGA-06-0879	NO	NO	NO
TCGA-06-0881	NO	NO	NO
TCGA-06-0882	NO	NO	NO
TCGA-06-0939	NO	NO	NO
TCGA-06-1084	NO	NO	NO
TCGA-06-1087	NO	NO	NO
TCGA-06-1800	NO	NO	NO
TCGA-06-1801	YES	NO	YES
TCGA-06-1802	YES	NO	YES
TCGA-06-1804	NO	NO	NO
TCGA-06-1805	YES	NO	YES
TCGA-06-1806	NO	NO	NO
TCGA-06-2557	NO	NO	NO
TCGA-06-2558	NO	NO	NO
TCGA-06-2559	YES	NO	YES
TCGA-06-2561	NO	NO	NO
TCGA-06-2562	NO	NO	NO
TCGA-06-2563	NO	NO	NO
TCGA-06-2564	NO	NO	NO
TCGA-06-2565	NO	NO	NO
TCGA-06-2566	YES	NO	YES
TCGA-06-2567	NO	NO	NO
TCGA-06-2569	NO	NO	NO
TCGA-06-2570	NO	NO	NO
TCGA-06-5408	NO	NO	NO
TCGA-06-5410	NO	NO	NO
TCGA-06-5411	NO	NO	NO
TCGA-06-5412	NO	NO	NO
TCGA-06-5413	YES	NO	YES
TCGA-06-5414	NO	NO	NO
TCGA-06-5415	NO	NO	NO
TCGA-06-5417	NO	NO	NO
TCGA-06-5418	NO	NO	NO
TCGA-06-5856	YES	NO	YES
TCGA-06-5858	NO	NO	NO
TCGA-06-5859	NO	NO	NO
TCGA-06-6388	NO	NO	NO
TCGA-06-6389	NO	NO	NO
TCGA-06-6390	NO	NO	NO
TCGA-06-6391	NO	NO	NO
TCGA-06-6693	NO	NO	NO
TCGA-06-6694	NO	NO	NO
TCGA-06-6695	YES	NO	YES
TCGA-06-6697	YES	NO	YES
TCGA-06-6698	NO	NO	NO
TCGA-06-6699	NO	NO	NO
TCGA-06-6700	NO	NO	NO
TCGA-06-6701	NO	NO	NO
TCGA-06-A5U0	NO	NO	NO
TCGA-06-A5U1	NO	NO	NO
TCGA-06-A6S0	NO	NO	NO
TCGA-06-A6S1	NO	NO	NO
TCGA-06-A7TK	NO	NO	NO
TCGA-06-A7TL	NO	NO	NO
TCGA-08-0386	NO	NO	NO
TCGA-09-0364	NO	NO	NO
TCGA-09-0365	NO	NO	NO
TCGA-09-0366	NO	NO	NO
TCGA-09-0367	NO	NO	NO
TCGA-09-0369	YES	NO	YES
TCGA-09-1664	NO	NO	NO
TCGA-09-1670	NO	NO	NO
TCGA-09-1672	NO	NO	NO
TCGA-09-1673	NO	NO	NO
TCGA-09-1674	NO	NO	NO
TCGA-09-1675	NO	NO	NO
TCGA-09-2043	NO	NO	NO
TCGA-09-2044	NO	NO	NO
TCGA-09-2045	NO	NO	NO
TCGA-09-2049	YES	NO	YES
TCGA-09-2050	YES	NO	YES
TCGA-09-2051	YES	NO	YES
TCGA-09-2053	NO	NO	NO
TCGA-09-2055	NO	NO	NO
TCGA-09-2056	NO	NO	NO
TCGA-10-0926	NO	NO	NO
TCGA-10-0927	NO	NO	NO
TCGA-10-0928	NO	NO	NO
TCGA-10-0930	YES	YES	NO
TCGA-10-0931	NO	NO	NO
TCGA-10-0933	NO	NO	NO
TCGA-10-0934	NO	NO	NO
TCGA-10-0935	NO	NO	NO
TCGA-10-0937	NO	NO	NO
TCGA-12-0615	NO	NO	NO
TCGA-12-0616	NO	NO	NO
TCGA-12-0618	NO	NO	NO
TCGA-12-0619	NO	NO	NO
TCGA-12-0656	NO	NO	NO
TCGA-12-0657	YES	NO	YES
TCGA-12-0662	NO	NO	NO
TCGA-12-0670	NO	NO	NO
TCGA-12-0688	NO	NO	NO
TCGA-12-0691	NO	NO	NO
TCGA-12-0692	NO	NO	NO
TCGA-12-0707	NO	NO	NO
TCGA-12-0773	NO	NO	NO
TCGA-12-0775	YES	NO	YES
TCGA-12-0778	YES	NO	YES
TCGA-12-0818	YES	NO	YES
TCGA-12-0819	NO	NO	NO
TCGA-12-0820	YES	NO	YES
TCGA-12-0821	NO	NO	NO
TCGA-12-0822	YES	NO	YES
TCGA-12-0826	NO	NO	NO
TCGA-12-0827	NO	NO	NO
TCGA-12-0828	YES	NO	YES
TCGA-12-0829	YES	NO	YES
TCGA-12-1088	YES	NO	YES
TCGA-12-1089	NO	NO	NO
TCGA-12-1092	NO	NO	NO
TCGA-12-1093	YES	NO	YES
TCGA-12-1597	NO	NO	NO
TCGA-12-1598	YES	NO	YES
TCGA-12-1599	NO	NO	NO
TCGA-12-1600	NO	NO	NO
TCGA-12-1602	NO	NO	NO
TCGA-12-3644	NO	NO	NO
TCGA-12-3646	YES	NO	YES
TCGA-12-3648	NO	NO	NO
TCGA-12-3649	NO	NO	NO
TCGA-12-3650	YES	NO	YES
TCGA-12-3651	YES	YES	NO
TCGA-12-3652	NO	NO	NO
TCGA-12-3653	NO	NO	NO
TCGA-12-5295	NO	NO	NO
TCGA-12-5299	NO	NO	NO
TCGA-12-5301	NO	NO	NO
TCGA-13-0714	NO	NO	NO
TCGA-13-0717	NO	NO	NO
TCGA-13-0720	NO	NO	NO
TCGA-13-0723	YES	NO	YES
TCGA-13-0724	NO	NO	NO
TCGA-13-0726	NO	NO	NO
TCGA-13-0751	NO	NO	NO
TCGA-13-0755	YES	NO	YES
TCGA-13-0757	YES	NO	YES
TCGA-13-0758	NO	NO	NO
TCGA-13-0760	YES	NO	YES
TCGA-13-0764	NO	NO	NO
TCGA-13-0765	NO	NO	NO
TCGA-13-0766	YES	NO	YES
TCGA-13-0768	NO	NO	NO
TCGA-13-0791	NO	NO	NO
TCGA-13-0794	NO	NO	NO
TCGA-13-0795	YES	NO	YES
TCGA-13-0797	NO	NO	NO
TCGA-13-0800	YES	NO	YES
TCGA-13-0803	NO	NO	NO
TCGA-13-0804	YES	NO	YES
TCGA-13-0805	NO	NO	NO
TCGA-13-0807	YES	NO	YES
TCGA-13-0883	NO	NO	NO
TCGA-13-0884	NO	NO	NO
TCGA-13-0885	NO	NO	NO
TCGA-13-0886	NO	NO	NO
TCGA-13-0887	NO	NO	NO
TCGA-13-0888	YES	NO	YES
TCGA-13-0889	NO	NO	NO
TCGA-13-0890	NO	NO	NO
TCGA-13-0891	NO	NO	NO
TCGA-13-0893	NO	NO	NO
TCGA-13-0894	YES	NO	YES
TCGA-13-0897	NO	NO	NO
TCGA-13-0899	NO	NO	NO
TCGA-13-0903	YES	NO	YES
TCGA-13-0904	NO	NO	NO
TCGA-13-0905	NO	NO	NO
TCGA-13-0906	NO	NO	NO
TCGA-13-0908	NO	NO	NO
TCGA-13-0910	NO	NO	NO
TCGA-13-0911	NO	NO	NO
TCGA-13-0912	NO	NO	NO
TCGA-13-0913	NO	NO	NO
TCGA-13-0916	NO	NO	NO
TCGA-13-0919	NO	NO	NO
TCGA-13-0920	YES	NO	YES
TCGA-13-0921	NO	NO	NO
TCGA-13-0923	NO	NO	NO
TCGA-13-0924	NO	NO	NO
TCGA-13-1403	NO	NO	NO
TCGA-13-1404	NO	NO	NO
TCGA-13-1405	YES	NO	YES
TCGA-13-1409	NO	NO	NO
TCGA-13-1410	YES	NO	YES
TCGA-13-1411	NO	NO	NO
TCGA-13-1412	NO	NO	NO
TCGA-13-1477	YES	NO	YES
TCGA-13-1481	YES	NO	YES
TCGA-13-1482	NO	NO	NO
TCGA-13-1483	NO	NO	NO
TCGA-13-1484	NO	NO	NO
TCGA-13-1485	NO	NO	NO
TCGA-13-1487	NO	NO	NO
TCGA-13-1488	YES	NO	YES
TCGA-13-1489	YES	NO	YES
TCGA-13-1491	YES	NO	YES
TCGA-13-1492	YES	NO	YES
TCGA-13-1494	NO	NO	NO
TCGA-13-1495	NO	NO	NO
TCGA-13-1496	NO	NO	NO
TCGA-13-1497	NO	NO	NO
TCGA-13-1498	YES	NO	YES
TCGA-13-1499	NO	NO	NO
TCGA-13-1500	NO	NO	NO
TCGA-13-1501	NO	NO	NO
TCGA-13-1504	NO	NO	NO
TCGA-13-1505	YES	NO	YES
TCGA-13-1506	NO	NO	NO
TCGA-13-1507	NO	NO	NO
TCGA-13-1509	YES	NO	YES
TCGA-13-1510	NO	NO	NO
TCGA-13-1511	NO	NO	NO
TCGA-13-1512	NO	NO	NO
TCGA-13-2057	YES	NO	YES
TCGA-13-2059	NO	NO	NO
TCGA-13-2060	YES	NO	YES
TCGA-13-2061	NO	NO	NO
TCGA-13-2065	NO	NO	NO
TCGA-13-2071	NO	NO	NO
TCGA-13-A5FT	YES	NO	YES
TCGA-13-A5FU	YES	NO	YES
TCGA-14-0736	NO	NO	NO
TCGA-14-0740	NO	NO	NO
TCGA-14-0781	NO	NO	NO
TCGA-14-0786	NO	NO	NO
TCGA-14-0787	YES	NO	YES
TCGA-14-0789	NO	NO	NO
TCGA-14-0790	NO	NO	NO
TCGA-14-0812	NO	NO	NO
TCGA-14-0813	NO	NO	NO
TCGA-14-0817	NO	NO	NO
TCGA-14-0862	NO	NO	NO
TCGA-14-0865	NO	NO	NO
TCGA-14-0866	YES	NO	YES
TCGA-14-0867	NO	NO	NO
TCGA-14-0871	NO	NO	NO
TCGA-14-1034	NO	NO	NO
TCGA-14-1037	NO	NO	NO
TCGA-14-1043	NO	NO	NO
TCGA-14-1395	NO	NO	NO
TCGA-14-1396	NO	NO	NO
TCGA-14-1450	NO	NO	NO
TCGA-14-1451	NO	NO	NO
TCGA-14-1453	NO	NO	NO
TCGA-14-1455	NO	NO	NO
TCGA-14-1456	NO	NO	NO
TCGA-14-1458	YES	NO	YES
TCGA-14-1794	YES	NO	YES
TCGA-14-1795	YES	NO	YES
TCGA-14-1821	NO	NO	NO
TCGA-14-1823	NO	NO	NO
TCGA-14-1825	NO	NO	NO
TCGA-14-1827	YES	NO	YES
TCGA-14-1829	NO	NO	NO
TCGA-14-2554	NO	NO	NO
TCGA-14-3476	NO	NO	NO
TCGA-14-3477	NO	NO	NO
TCGA-14-4157	YES	NO	YES
TCGA-15-0742	NO	NO	NO
TCGA-15-1446	NO	NO	NO
TCGA-16-0846	NO	NO	NO
TCGA-16-0848	NO	NO	NO
TCGA-16-0849	NO	NO	NO
TCGA-16-0850	NO	NO	NO
TCGA-16-0861	NO	NO	NO
TCGA-16-1045	NO	NO	NO
TCGA-16-1048	NO	NO	NO
TCGA-16-1460	NO	NO	NO
TCGA-17-Z000	NO	NO	NO
TCGA-17-Z001	NO	NO	NO
TCGA-17-Z002	NO	NO	NO
TCGA-17-Z003	NO	NO	NO
TCGA-17-Z004	NO	NO	NO
TCGA-17-Z005	YES	NO	YES
TCGA-17-Z007	YES	NO	YES
TCGA-17-Z009	NO	NO	NO
TCGA-17-Z010	YES	NO	YES
TCGA-17-Z011	NO	NO	NO
TCGA-17-Z013	NO	NO	NO
TCGA-17-Z014	NO	NO	NO
TCGA-17-Z015	YES	NO	YES
TCGA-17-Z016	YES	NO	YES
TCGA-17-Z017	NO	NO	NO
TCGA-17-Z018	YES	NO	YES
TCGA-17-Z019	NO	NO	NO
TCGA-17-Z020	NO	NO	NO
TCGA-17-Z021	NO	NO	NO
TCGA-17-Z022	YES	YES	YES
TCGA-17-Z023	YES	NO	YES
TCGA-17-Z025	NO	NO	NO
TCGA-17-Z026	YES	YES	YES
TCGA-17-Z027	NO	NO	NO
TCGA-17-Z028	NO	NO	NO
TCGA-17-Z030	NO	NO	NO
TCGA-17-Z031	YES	NO	YES
TCGA-17-Z032	NO	NO	NO
TCGA-17-Z033	NO	NO	NO
TCGA-17-Z036	NO	NO	NO
TCGA-17-Z037	NO	NO	NO
TCGA-17-Z041	NO	NO	NO
TCGA-17-Z042	NO	NO	NO
TCGA-17-Z043	NO	NO	NO
TCGA-17-Z044	YES	NO	YES
TCGA-17-Z045	YES	YES	YES
TCGA-17-Z047	NO	NO	NO
TCGA-17-Z048	NO	NO	NO
TCGA-17-Z049	NO	NO	NO
TCGA-17-Z050	NO	NO	NO
TCGA-17-Z051	NO	NO	NO
TCGA-17-Z052	NO	NO	NO
TCGA-17-Z053	NO	NO	NO
TCGA-17-Z054	NO	NO	NO
TCGA-17-Z055	NO	NO	NO
TCGA-17-Z056	YES	NO	YES
TCGA-17-Z057	NO	NO	NO
TCGA-17-Z058	NO	NO	NO
TCGA-17-Z059	YES	NO	YES
TCGA-17-Z060	NO	NO	NO
TCGA-17-Z061	YES	NO	YES
TCGA-17-Z062	NO	NO	NO
TCGA-18-3406	NO	NO	NO
TCGA-18-3407	YES	NO	YES
TCGA-18-3408	YES	NO	YES
TCGA-18-3410	YES	NO	YES
TCGA-18-3411	YES	NO	YES
TCGA-18-3412	NO	NO	NO
TCGA-18-3414	NO	NO	NO
TCGA-18-3415	YES	NO	YES
TCGA-18-3416	NO	NO	NO
TCGA-18-3417	NO	NO	NO
TCGA-18-3419	YES	YES	YES
TCGA-18-3421	NO	NO	NO
TCGA-18-4083	NO	NO	NO
TCGA-18-4086	YES	NO	YES
TCGA-18-4721	YES	NO	YES
TCGA-18-5592	YES	NO	YES
TCGA-18-5595	NO	NO	NO
TCGA-19-0957	YES	NO	YES
TCGA-19-1385	YES	NO	YES
TCGA-19-1386	NO	NO	NO
TCGA-19-1387	NO	NO	NO
TCGA-19-1388	NO	NO	NO
TCGA-19-1389	YES	YES	YES
TCGA-19-1390	NO	NO	NO
TCGA-19-1786	NO	NO	NO
TCGA-19-1787	YES	NO	YES
TCGA-19-1788	NO	NO	NO
TCGA-19-1789	YES	NO	YES
TCGA-19-1790	NO	NO	NO
TCGA-19-1791	NO	NO	NO
TCGA-19-2619	NO	NO	NO
TCGA-19-2620	NO	NO	NO
TCGA-19-2621	YES	NO	YES
TCGA-19-2623	NO	NO	NO
TCGA-19-2624	NO	NO	NO
TCGA-19-2625	YES	NO	YES
TCGA-19-2629	NO	NO	NO
TCGA-19-2631	NO	NO	NO
TCGA-19-4065	NO	NO	NO
TCGA-19-4068	YES	NO	YES
TCGA-19-5947	NO	NO	NO
TCGA-19-5950	NO	NO	NO
TCGA-19-5951	NO	NO	NO
TCGA-19-5952	NO	NO	NO
TCGA-19-5953	NO	NO	NO
TCGA-19-5954	YES	NO	YES
TCGA-19-5955	NO	NO	NO
TCGA-19-5958	NO	NO	NO
TCGA-19-5959	NO	NO	NO
TCGA-19-5960	NO	NO	NO
TCGA-19-A60I	NO	NO	NO
TCGA-19-A6J4	NO	NO	NO
TCGA-19-A6J5	NO	NO	NO
TCGA-20-0987	NO	NO	NO
TCGA-20-0990	YES	NO	YES
TCGA-20-0991	NO	NO	NO
TCGA-20-0996	NO	NO	NO
TCGA-20-1682	NO	NO	NO
TCGA-20-1683	NO	NO	NO
TCGA-20-1684	NO	NO	NO
TCGA-20-1685	NO	NO	NO
TCGA-20-1686	NO	NO	NO
TCGA-20-1687	NO	NO	NO
TCGA-21-1070	NO	NO	NO
TCGA-21-1071	NO	NO	NO
TCGA-21-1075	YES	YES	YES
TCGA-21-1076	NO	NO	NO
TCGA-21-1077	NO	NO	NO
TCGA-21-1078	NO	NO	NO
TCGA-21-1079	YES	NO	YES
TCGA-21-1080	YES	NO	YES
TCGA-21-1081	NO	NO	NO
TCGA-21-1082	NO	NO	NO
TCGA-21-1083	YES	NO	YES
TCGA-21-5782	NO	NO	NO
TCGA-21-5783	YES	NO	YES
TCGA-21-5784	NO	NO	NO
TCGA-21-5786	NO	NO	NO
TCGA-21-5787	YES	NO	YES
TCGA-21-A5DI	NO	NO	NO
TCGA-22-0940	NO	NO	NO
TCGA-22-0944	NO	NO	NO
TCGA-22-1000	NO	NO	NO
TCGA-22-1002	NO	NO	NO
TCGA-22-1005	NO	NO	NO
TCGA-22-1011	NO	NO	NO
TCGA-22-1012	NO	NO	NO
TCGA-22-1016	YES	NO	YES
TCGA-22-4591	NO	NO	NO
TCGA-22-4593	NO	NO	NO
TCGA-22-4594	NO	NO	NO
TCGA-22-4595	YES	NO	YES
TCGA-22-4596	NO	NO	NO
TCGA-22-4599	NO	NO	NO
TCGA-22-4601	NO	NO	NO
TCGA-22-4604	NO	NO	NO
TCGA-22-4605	YES	NO	YES
TCGA-22-4607	NO	NO	NO
TCGA-22-4609	NO	NO	NO
TCGA-22-4613	YES	NO	YES
TCGA-22-5471	NO	NO	NO
TCGA-22-5472	YES	NO	YES
TCGA-22-5473	NO	NO	NO
TCGA-22-5474	NO	NO	NO
TCGA-22-5477	NO	NO	NO
TCGA-22-5478	NO	NO	NO
TCGA-22-5479	YES	NO	YES
TCGA-22-5480	NO	NO	NO
TCGA-22-5481	NO	NO	NO
TCGA-22-5482	NO	NO	NO
TCGA-22-5483	NO	NO	NO
TCGA-22-5485	NO	NO	NO
TCGA-22-5489	NO	NO	NO
TCGA-22-5491	YES	NO	YES
TCGA-22-5492	NO	NO	NO
TCGA-22-A5C4	YES	NO	YES
TCGA-23-1021	NO	NO	NO
TCGA-23-1022	YES	NO	YES
TCGA-23-1027	NO	NO	NO
TCGA-23-1029	NO	NO	NO
TCGA-23-1030	YES	NO	YES
TCGA-23-1031	YES	NO	YES
TCGA-23-1032	YES	NO	YES
TCGA-23-1110	YES	NO	YES
TCGA-23-1111	NO	NO	NO
TCGA-23-1113	NO	NO	NO
TCGA-23-1114	YES	NO	YES
TCGA-23-1116	YES	YES	NO
TCGA-23-1117	YES	YES	NO
TCGA-23-1118	NO	NO	NO
TCGA-23-1121	NO	NO	NO
TCGA-23-1122	YES	NO	YES
TCGA-23-1123	NO	NO	NO
TCGA-23-1124	NO	NO	NO
TCGA-23-1809	NO	NO	NO
TCGA-23-2072	YES	NO	YES
TCGA-23-2077	NO	NO	NO
TCGA-23-2078	YES	NO	YES
TCGA-23-2079	NO	NO	NO
TCGA-23-2081	NO	NO	NO
TCGA-23-2084	YES	NO	YES
TCGA-23-2641	NO	NO	NO
TCGA-23-2643	YES	NO	YES
TCGA-23-2645	NO	NO	NO
TCGA-23-2647	NO	NO	NO
TCGA-23-2649	NO	NO	NO
TCGA-24-0966	NO	NO	NO
TCGA-24-0970	NO	NO	NO
TCGA-24-0975	NO	NO	NO
TCGA-24-0979	NO	NO	NO
TCGA-24-0980	NO	NO	NO
TCGA-24-0982	NO	NO	NO
TCGA-24-1103	NO	NO	NO
TCGA-24-1104	NO	NO	NO
TCGA-24-1413	NO	NO	NO
TCGA-24-1416	NO	NO	NO
TCGA-24-1417	NO	NO	NO
TCGA-24-1418	NO	NO	NO
TCGA-24-1419	NO	NO	NO
TCGA-24-1422	NO	NO	NO
TCGA-24-1423	NO	NO	NO
TCGA-24-1424	NO	NO	NO
TCGA-24-1425	NO	NO	NO
TCGA-24-1426	YES	YES	YES
TCGA-24-1427	NO	NO	NO
TCGA-24-1428	NO	NO	NO
TCGA-24-1430	NO	NO	NO
TCGA-24-1431	YES	NO	YES
TCGA-24-1434	NO	NO	NO
TCGA-24-1435	NO	NO	NO
TCGA-24-1436	YES	NO	YES
TCGA-24-1463	NO	NO	NO
TCGA-24-1464	NO	NO	NO
TCGA-24-1466	NO	NO	NO
TCGA-24-1467	NO	NO	NO
TCGA-24-1469	YES	YES	YES
TCGA-24-1470	NO	NO	NO
TCGA-24-1471	NO	NO	NO
TCGA-24-1474	NO	NO	NO
TCGA-24-1550	NO	NO	NO
TCGA-24-1551	NO	NO	NO
TCGA-24-1552	NO	NO	NO
TCGA-24-1562	YES	NO	YES
TCGA-24-1564	NO	NO	NO
TCGA-24-1565	NO	NO	NO
TCGA-24-1603	NO	NO	NO
TCGA-24-1616	NO	NO	NO
TCGA-24-1842	NO	NO	NO
TCGA-24-1843	NO	NO	NO
TCGA-24-1844	NO	NO	NO
TCGA-24-1845	YES	NO	YES
TCGA-24-1846	NO	NO	NO
TCGA-24-1847	YES	NO	YES
TCGA-24-1849	NO	NO	NO
TCGA-24-1850	NO	NO	NO
TCGA-24-1927	YES	NO	YES
TCGA-24-2019	NO	NO	NO
TCGA-24-2024	NO	NO	NO
TCGA-24-2030	YES	NO	YES
TCGA-24-2033	YES	NO	YES
TCGA-24-2035	YES	NO	YES
TCGA-24-2036	NO	NO	NO
TCGA-24-2038	NO	NO	NO
TCGA-24-2254	NO	NO	NO
TCGA-24-2260	NO	NO	NO
TCGA-24-2261	NO	NO	NO
TCGA-24-2262	NO	NO	NO
TCGA-24-2267	NO	NO	NO
TCGA-24-2271	NO	NO	NO
TCGA-24-2280	YES	NO	YES
TCGA-24-2281	YES	NO	YES
TCGA-24-2288	NO	NO	NO
TCGA-24-2289	NO	NO	NO
TCGA-24-2290	NO	NO	NO
TCGA-24-2293	NO	NO	NO
TCGA-24-2295	NO	NO	NO
TCGA-24-2298	YES	NO	YES
TCGA-25-1312	NO	NO	NO
TCGA-25-1313	NO	NO	NO
TCGA-25-1314	NO	NO	NO
TCGA-25-1315	NO	NO	NO
TCGA-25-1316	NO	NO	NO
TCGA-25-1319	NO	NO	NO
TCGA-25-1320	YES	NO	YES
TCGA-25-1321	NO	NO	NO
TCGA-25-1323	YES	NO	YES
TCGA-25-1326	NO	NO	NO
TCGA-25-1328	NO	NO	NO
TCGA-25-1329	YES	NO	YES
TCGA-25-2042	YES	NO	YES
TCGA-25-2391	NO	NO	NO
TCGA-25-2392	NO	NO	NO
TCGA-25-2393	NO	NO	NO
TCGA-25-2396	NO	NO	NO
TCGA-25-2397	NO	NO	NO
TCGA-25-2398	NO	NO	NO
TCGA-25-2399	YES	NO	YES
TCGA-25-2400	NO	NO	NO
TCGA-25-2401	NO	NO	NO
TCGA-25-2404	NO	NO	NO
TCGA-25-2408	NO	NO	NO
TCGA-25-2409	NO	NO	NO
TCGA-26-1439	NO	NO	NO
TCGA-26-1442	NO	NO	NO
TCGA-26-1799	NO	NO	NO
TCGA-26-5132	NO	NO	NO
TCGA-26-5133	YES	NO	YES
TCGA-26-5134	YES	NO	YES
TCGA-26-5135	NO	NO	NO
TCGA-26-5136	NO	NO	NO
TCGA-26-5139	NO	NO	NO
TCGA-26-6173	NO	NO	NO
TCGA-26-6174	NO	NO	NO
TCGA-26-A7UX	NO	NO	NO
TCGA-27-1830	NO	NO	NO
TCGA-27-1831	NO	NO	NO
TCGA-27-1832	NO	NO	NO
TCGA-27-1833	YES	NO	YES
TCGA-27-1834	NO	NO	NO
TCGA-27-1835	YES	NO	YES
TCGA-27-1836	NO	NO	NO
TCGA-27-1837	NO	NO	NO
TCGA-27-1838	NO	NO	NO
TCGA-27-2518	NO	NO	NO
TCGA-27-2519	NO	NO	NO
TCGA-27-2521	NO	NO	NO
TCGA-27-2523	NO	NO	NO
TCGA-27-2524	NO	NO	NO
TCGA-27-2526	NO	NO	NO
TCGA-27-2527	NO	NO	NO
TCGA-27-2528	NO	NO	NO
TCGA-28-1745	NO	NO	NO
TCGA-28-1746	NO	NO	NO
TCGA-28-1747	NO	NO	NO
TCGA-28-1749	NO	NO	NO
TCGA-28-1750	NO	NO	NO
TCGA-28-1751	YES	NO	YES
TCGA-28-1752	YES	NO	YES
TCGA-28-1753	NO	NO	NO
TCGA-28-1755	NO	NO	NO
TCGA-28-1757	YES	NO	YES
TCGA-28-1760	YES	YES	YES
TCGA-28-2499	YES	NO	YES
TCGA-28-2501	NO	NO	NO
TCGA-28-2502	NO	NO	NO
TCGA-28-2506	YES	NO	YES
TCGA-28-2509	NO	NO	NO
TCGA-28-2510	NO	NO	NO
TCGA-28-2513	NO	NO	NO
TCGA-28-2514	NO	NO	NO
TCGA-28-5204	NO	NO	NO
TCGA-28-5207	NO	NO	NO
TCGA-28-5208	NO	NO	NO
TCGA-28-5209	NO	NO	NO
TCGA-28-5211	NO	NO	NO
TCGA-28-5213	NO	NO	NO
TCGA-28-5214	NO	NO	NO
TCGA-28-5215	NO	NO	NO
TCGA-28-5216	YES	NO	YES
TCGA-28-5218	NO	NO	NO
TCGA-28-5219	NO	NO	NO
TCGA-28-5220	NO	NO	NO
TCGA-28-6450	NO	NO	NO
TCGA-29-1688	NO	NO	NO
TCGA-29-1691	NO	NO	NO
TCGA-29-1693	YES	NO	YES
TCGA-29-1694	NO	NO	NO
TCGA-29-1695	NO	NO	NO
TCGA-29-1696	YES	NO	YES
TCGA-29-1697	NO	NO	NO
TCGA-29-1698	YES	NO	YES
TCGA-29-1699	NO	NO	NO
TCGA-29-1701	NO	NO	NO
TCGA-29-1702	NO	NO	NO
TCGA-29-1703	NO	NO	NO
TCGA-29-1705	NO	NO	NO
TCGA-29-1707	NO	NO	NO
TCGA-29-1710	YES	NO	YES
TCGA-29-1711	YES	NO	YES
TCGA-29-1761	NO	NO	NO
TCGA-29-1762	NO	NO	NO
TCGA-29-1763	NO	NO	NO
TCGA-29-1764	NO	NO	NO
TCGA-29-1766	NO	NO	NO
TCGA-29-1768	NO	NO	NO
TCGA-29-1769	YES	NO	YES
TCGA-29-1770	YES	YES	YES
TCGA-29-1771	NO	NO	NO
TCGA-29-1774	NO	NO	NO
TCGA-29-1775	YES	NO	YES
TCGA-29-1776	NO	NO	NO
TCGA-29-1777	NO	NO	NO
TCGA-29-1778	NO	NO	NO
TCGA-29-1781	NO	NO	NO
TCGA-29-1783	NO	NO	NO
TCGA-29-1784	YES	NO	YES
TCGA-29-1785	NO	NO	NO
TCGA-29-2427	YES	NO	YES
TCGA-29-2429	NO	NO	NO
TCGA-29-2431	NO	NO	NO
TCGA-29-2432	NO	NO	NO
TCGA-29-2434	NO	NO	NO
TCGA-29-2436	NO	NO	NO
TCGA-29-A5NZ	NO	NO	NO
TCGA-2A-A8VL	NO	NO	NO
TCGA-2A-A8VO	NO	NO	NO
TCGA-2A-A8VT	NO	NO	NO
TCGA-2A-A8VV	NO	NO	NO
TCGA-2A-A8VX	NO	NO	NO
TCGA-2A-A8W1	NO	NO	NO
TCGA-2A-A8W3	NO	NO	NO
TCGA-2A-AAYF	NO	NO	NO
TCGA-2A-AAYO	NO	NO	NO
TCGA-2A-AAYU	NO	NO	NO
TCGA-2E-A9G8	NO	NO	NO
TCGA-2F-A9KO	YES	NO	YES
TCGA-2F-A9KP	NO	NO	NO
TCGA-2F-A9KQ	NO	NO	NO
TCGA-2F-A9KR	YES	NO	YES
TCGA-2F-A9KT	YES	NO	YES
TCGA-2F-A9KW	NO	NO	NO
TCGA-2G-AAEW	NO	NO	NO
TCGA-2G-AAEX	NO	NO	NO
TCGA-2G-AAF1	NO	NO	NO
TCGA-2G-AAF4	NO	NO	NO
TCGA-2G-AAF6	NO	NO	NO
TCGA-2G-AAF8	NO	NO	NO
TCGA-2G-AAFE	NO	NO	NO
TCGA-2G-AAFG	NO	NO	NO
TCGA-2G-AAFH	NO	NO	NO
TCGA-2G-AAFI	NO	NO	NO
TCGA-2G-AAFJ	NO	NO	NO
TCGA-2G-AAFL	NO	NO	NO
TCGA-2G-AAFM	NO	NO	NO
TCGA-2G-AAFN	NO	NO	NO
TCGA-2G-AAFO	NO	NO	NO
TCGA-2G-AAFV	NO	NO	NO
TCGA-2G-AAFY	NO	NO	NO
TCGA-2G-AAFZ	NO	NO	NO
TCGA-2G-AAG0	NO	NO	NO
TCGA-2G-AAG3	NO	NO	NO
TCGA-2G-AAG5	NO	NO	NO
TCGA-2G-AAG6	NO	NO	NO
TCGA-2G-AAG7	NO	NO	NO
TCGA-2G-AAG8	YES	NO	YES
TCGA-2G-AAG9	NO	NO	NO
TCGA-2G-AAGA	NO	NO	NO
TCGA-2G-AAGC	NO	NO	NO
TCGA-2G-AAGE	NO	NO	NO
TCGA-2G-AAGF	NO	NO	NO
TCGA-2G-AAGG	NO	NO	NO
TCGA-2G-AAGI	NO	NO	NO
TCGA-2G-AAGJ	NO	NO	NO
TCGA-2G-AAGK	NO	NO	NO
TCGA-2G-AAGM	NO	NO	NO
TCGA-2G-AAGN	NO	NO	NO
TCGA-2G-AAGO	NO	NO	NO
TCGA-2G-AAGP	NO	NO	NO
TCGA-2G-AAGS	NO	NO	NO
TCGA-2G-AAGT	NO	NO	NO
TCGA-2G-AAGV	NO	NO	NO
TCGA-2G-AAGW	NO	NO	NO
TCGA-2G-AAGX	NO	NO	NO
TCGA-2G-AAGY	NO	NO	NO
TCGA-2G-AAGZ	NO	NO	NO
TCGA-2G-AAH0	NO	NO	NO
TCGA-2G-AAH2	NO	NO	NO
TCGA-2G-AAH3	NO	NO	NO
TCGA-2G-AAH4	NO	NO	NO
TCGA-2G-AAH8	NO	NO	NO
TCGA-2G-AAHA	NO	NO	NO
TCGA-2G-AAHC	NO	NO	NO
TCGA-2G-AAHG	NO	NO	NO
TCGA-2G-AAHL	NO	NO	NO
TCGA-2G-AAHN	NO	NO	NO
TCGA-2G-AAHP	NO	NO	NO
TCGA-2G-AAHT	NO	NO	NO
TCGA-2G-AAKD	NO	NO	NO
TCGA-2G-AAKG	NO	NO	NO
TCGA-2G-AAKH	YES	NO	YES
TCGA-2G-AAKL	NO	NO	NO
TCGA-2G-AAKM	NO	NO	NO
TCGA-2G-AAKO	NO	NO	NO
TCGA-2G-AAL5	NO	NO	NO
TCGA-2G-AAL7	NO	NO	NO
TCGA-2G-AALF	NO	NO	NO
TCGA-2G-AALG	NO	NO	NO
TCGA-2G-AALN	NO	NO	NO
TCGA-2G-AALO	NO	NO	NO
TCGA-2G-AALP	NO	NO	NO
TCGA-2G-AALQ	NO	NO	NO
TCGA-2G-AALR	NO	NO	NO
TCGA-2G-AALS	NO	NO	NO
TCGA-2G-AALT	NO	NO	NO
TCGA-2G-AALW	NO	NO	NO
TCGA-2G-AALX	NO	NO	NO
TCGA-2G-AALY	NO	NO	NO
TCGA-2G-AALZ	NO	NO	NO
TCGA-2G-AAM2	NO	NO	NO
TCGA-2G-AAM3	NO	NO	NO
TCGA-2G-AAM4	NO	NO	NO
TCGA-2H-A9GF	NO	NO	NO
TCGA-2H-A9GH	NO	NO	NO
TCGA-2H-A9GI	NO	NO	NO
TCGA-2H-A9GJ	NO	NO	NO
TCGA-2H-A9GK	YES	NO	YES
TCGA-2H-A9GL	NO	NO	NO
TCGA-2H-A9GM	YES	NO	YES
TCGA-2H-A9GN	YES	NO	YES
TCGA-2H-A9GO	YES	NO	YES
TCGA-2H-A9GQ	NO	NO	NO
TCGA-2H-A9GR	YES	NO	YES
TCGA-2J-AAB1	NO	NO	NO
TCGA-2J-AAB4	NO	NO	NO
TCGA-2J-AAB6	NO	NO	NO
TCGA-2J-AAB8	NO	NO	NO
TCGA-2J-AAB9	NO	NO	NO
TCGA-2J-AABA	NO	NO	NO
TCGA-2J-AABE	NO	NO	NO
TCGA-2J-AABF	NO	NO	NO
TCGA-2J-AABH	NO	NO	NO
TCGA-2J-AABI	NO	NO	NO
TCGA-2J-AABK	NO	NO	NO
TCGA-2J-AABO	NO	NO	NO
TCGA-2J-AABP	NO	NO	NO
TCGA-2J-AABR	NO	NO	NO
TCGA-2J-AABT	NO	NO	NO
TCGA-2J-AABV	NO	NO	NO
TCGA-2K-A9WE	NO	NO	NO
TCGA-2L-AAQA	NO	NO	NO
TCGA-2L-AAQE	NO	NO	NO
TCGA-2L-AAQI	NO	NO	NO
TCGA-2L-AAQJ	NO	NO	NO
TCGA-2L-AAQL	NO	NO	NO
TCGA-2L-AAQM	NO	NO	NO
TCGA-2V-A95S	NO	NO	NO
TCGA-2X-A9D5	NO	NO	NO
TCGA-2X-A9D6	NO	NO	NO
TCGA-2Y-A9GS	NO	NO	NO
TCGA-2Y-A9GT	YES	NO	YES
TCGA-2Y-A9GU	YES	NO	YES
TCGA-2Y-A9GV	NO	NO	NO
TCGA-2Y-A9GW	NO	NO	NO
TCGA-2Y-A9GX	NO	NO	NO
TCGA-2Y-A9GY	NO	NO	NO
TCGA-2Y-A9GZ	YES	NO	YES
TCGA-2Y-A9H0	NO	NO	NO
TCGA-2Y-A9H1	NO	NO	NO
TCGA-2Y-A9H2	NO	NO	NO
TCGA-2Y-A9H3	NO	NO	NO
TCGA-2Y-A9H4	NO	NO	NO
TCGA-2Y-A9H5	NO	NO	NO
TCGA-2Y-A9H6	NO	NO	NO
TCGA-2Y-A9H7	NO	NO	NO
TCGA-2Y-A9H8	NO	NO	NO
TCGA-2Y-A9H9	NO	NO	NO
TCGA-2Y-A9HA	YES	NO	YES
TCGA-2Y-A9HB	NO	NO	NO
TCGA-2Z-A9J1	NO	NO	NO
TCGA-2Z-A9J2	YES	NO	YES
TCGA-2Z-A9J3	NO	NO	NO
TCGA-2Z-A9J5	YES	NO	YES
TCGA-2Z-A9J6	NO	NO	NO
TCGA-2Z-A9J7	NO	NO	NO
TCGA-2Z-A9J8	NO	NO	NO
TCGA-2Z-A9JD	NO	NO	NO
TCGA-2Z-A9JE	NO	NO	NO
TCGA-2Z-A9JG	YES	NO	YES
TCGA-2Z-A9JI	NO	NO	NO
TCGA-2Z-A9JJ	NO	NO	NO
TCGA-2Z-A9JK	NO	NO	NO
TCGA-2Z-A9JL	NO	NO	NO
TCGA-2Z-A9JM	NO	NO	NO
TCGA-2Z-A9JN	NO	NO	NO
TCGA-2Z-A9JO	NO	NO	NO
TCGA-2Z-A9JP	NO	NO	NO
TCGA-2Z-A9JQ	NO	NO	NO
TCGA-2Z-A9JR	NO	NO	NO
TCGA-2Z-A9JS	NO	NO	NO
TCGA-2Z-A9JT	YES	NO	YES
TCGA-30-1714	NO	NO	NO
TCGA-30-1718	NO	NO	NO
TCGA-30-1853	NO	NO	NO
TCGA-30-1855	YES	NO	YES
TCGA-30-1856	YES	NO	YES
TCGA-30-1857	NO	NO	NO
TCGA-30-1862	YES	NO	YES
TCGA-30-1891	NO	NO	NO
TCGA-31-1950	NO	NO	NO
TCGA-31-1953	NO	NO	NO
TCGA-31-1959	NO	NO	NO
TCGA-32-1970	NO	NO	NO
TCGA-32-1976	NO	NO	NO
TCGA-32-1977	NO	NO	NO
TCGA-32-1979	NO	NO	NO
TCGA-32-1980	NO	NO	NO
TCGA-32-1982	NO	NO	NO
TCGA-32-1986	NO	NO	NO
TCGA-32-1991	NO	NO	NO
TCGA-32-2491	NO	NO	NO
TCGA-32-2494	NO	NO	NO
TCGA-32-2495	NO	NO	NO
TCGA-32-2615	NO	NO	NO
TCGA-32-2616	YES	YES	YES
TCGA-32-2632	NO	NO	NO
TCGA-32-2634	NO	NO	NO
TCGA-32-2638	NO	NO	NO
TCGA-32-4208	NO	NO	NO
TCGA-32-4209	NO	NO	NO
TCGA-32-4210	NO	NO	NO
TCGA-32-4211	NO	NO	NO
TCGA-32-4213	YES	NO	YES
TCGA-32-4719	NO	NO	NO
TCGA-32-5222	NO	NO	NO
TCGA-33-4532	YES	NO	YES
TCGA-33-4533	NO	NO	NO
TCGA-33-4538	NO	NO	NO
TCGA-33-4547	NO	NO	NO
TCGA-33-4566	YES	NO	YES
TCGA-33-4582	YES	NO	YES
TCGA-33-4583	NO	NO	NO
TCGA-33-4586	YES	NO	YES
TCGA-33-4587	NO	NO	NO
TCGA-33-4589	YES	NO	YES
TCGA-33-6737	YES	NO	YES
TCGA-33-6738	YES	YES	YES
TCGA-33-A4WN	NO	NO	NO
TCGA-33-A5GW	YES	NO	YES
TCGA-33-AAS8	YES	NO	YES
TCGA-33-AASB	NO	NO	NO
TCGA-33-AASD	YES	NO	YES
TCGA-33-AASI	NO	NO	NO
TCGA-33-AASJ	NO	NO	NO
TCGA-33-AASL	NO	NO	NO
TCGA-34-2596	YES	NO	YES
TCGA-34-2600	NO	NO	NO
TCGA-34-2604	NO	NO	NO
TCGA-34-2605	NO	NO	NO
TCGA-34-2608	NO	NO	NO
TCGA-34-2609	YES	NO	YES
TCGA-34-5231	YES	NO	YES
TCGA-34-5232	NO	NO	NO
TCGA-34-5234	NO	NO	NO
TCGA-34-5236	NO	NO	NO
TCGA-34-5239	NO	NO	NO
TCGA-34-5240	NO	NO	NO
TCGA-34-5241	YES	YES	NO
TCGA-34-5927	NO	NO	NO
TCGA-34-5928	YES	NO	YES
TCGA-34-5929	YES	YES	NO
TCGA-34-7107	NO	NO	NO
TCGA-34-8454	NO	NO	NO
TCGA-34-8455	YES	NO	YES
TCGA-34-8456	NO	NO	NO
TCGA-34-A5IX	NO	NO	NO
TCGA-35-3615	NO	NO	NO
TCGA-35-4122	NO	NO	NO
TCGA-35-4123	YES	NO	YES
TCGA-35-5375	YES	YES	YES
TCGA-36-2530	NO	NO	NO
TCGA-36-2532	NO	NO	NO
TCGA-36-2533	YES	NO	YES
TCGA-36-2534	NO	NO	NO
TCGA-36-2537	NO	NO	NO
TCGA-36-2538	NO	NO	NO
TCGA-36-2539	NO	NO	NO
TCGA-36-2540	NO	NO	NO
TCGA-36-2542	YES	NO	YES
TCGA-36-2543	NO	NO	NO
TCGA-36-2544	NO	NO	NO
TCGA-36-2545	NO	NO	NO
TCGA-36-2547	NO	NO	NO
TCGA-36-2548	NO	NO	NO
TCGA-36-2551	NO	NO	NO
TCGA-36-2552	NO	NO	NO
TCGA-37-3783	NO	NO	NO
TCGA-37-3789	YES	NO	YES
TCGA-37-3792	YES	YES	YES
TCGA-37-4129	NO	NO	NO
TCGA-37-4130	NO	NO	NO
TCGA-37-4132	YES	NO	YES
TCGA-37-4133	NO	NO	NO
TCGA-37-4135	YES	NO	YES
TCGA-37-4141	NO	NO	NO
TCGA-37-5819	YES	YES	YES
TCGA-37-A5EL	NO	NO	NO
TCGA-37-A5EM	YES	NO	YES
TCGA-37-A5EN	YES	NO	YES
TCGA-38-4625	YES	NO	YES
TCGA-38-4626	NO	NO	NO
TCGA-38-4627	NO	NO	NO
TCGA-38-4628	YES	NO	YES
TCGA-38-4629	NO	NO	NO
TCGA-38-4630	NO	NO	NO
TCGA-38-4631	NO	NO	NO
TCGA-38-4632	YES	NO	YES
TCGA-38-6178	NO	NO	NO
TCGA-38-7271	NO	NO	NO
TCGA-38-A44F	NO	NO	NO
TCGA-39-5011	NO	NO	NO
TCGA-39-5016	YES	NO	YES
TCGA-39-5019	YES	NO	YES
TCGA-39-5021	NO	NO	NO
TCGA-39-5022	NO	NO	NO
TCGA-39-5024	YES	NO	YES
TCGA-39-5027	YES	YES	NO
TCGA-39-5028	YES	NO	YES
TCGA-39-5029	NO	NO	NO
TCGA-39-5030	NO	NO	NO
TCGA-39-5031	NO	NO	NO
TCGA-39-5034	YES	NO	YES
TCGA-39-5035	YES	NO	YES
TCGA-39-5036	NO	NO	NO
TCGA-39-5037	YES	NO	YES
TCGA-39-5039	YES	NO	YES
TCGA-39-5040	NO	NO	NO
TCGA-3A-A9I5	NO	NO	NO
TCGA-3A-A9I7	NO	NO	NO
TCGA-3A-A9I9	NO	NO	NO
TCGA-3A-A9IB	NO	NO	NO
TCGA-3A-A9IC	NO	NO	NO
TCGA-3A-A9IH	YES	NO	YES
TCGA-3A-A9IJ	NO	NO	NO
TCGA-3A-A9IL	NO	NO	NO
TCGA-3A-A9IN	NO	NO	NO
TCGA-3A-A9IO	NO	NO	NO
TCGA-3A-A9IR	NO	NO	NO
TCGA-3A-A9IS	NO	NO	NO
TCGA-3A-A9IU	NO	NO	NO
TCGA-3A-A9IV	YES	NO	YES
TCGA-3A-A9IX	NO	NO	NO
TCGA-3A-A9IZ	NO	NO	NO
TCGA-3A-A9J0	NO	NO	NO
TCGA-3B-A9HI	NO	NO	NO
TCGA-3B-A9HJ	NO	NO	NO
TCGA-3B-A9HL	YES	NO	YES
TCGA-3B-A9HO	NO	NO	NO
TCGA-3B-A9HP	NO	NO	NO
TCGA-3B-A9HQ	NO	NO	NO
TCGA-3B-A9HR	NO	NO	NO
TCGA-3B-A9HS	NO	NO	NO
TCGA-3B-A9HT	NO	NO	NO
TCGA-3B-A9HU	NO	NO	NO
TCGA-3B-A9HV	NO	NO	NO
TCGA-3B-A9HX	NO	NO	NO
TCGA-3B-A9HY	NO	NO	NO
TCGA-3B-A9HZ	NO	NO	NO
TCGA-3B-A9I0	NO	NO	NO
TCGA-3B-A9I1	NO	NO	NO
TCGA-3B-A9I3	NO	NO	NO
TCGA-3C-AAAU	NO	NO	NO
TCGA-3C-AALI	YES	NO	YES
TCGA-3C-AALJ	NO	NO	NO
TCGA-3C-AALK	NO	NO	NO
TCGA-3E-AAAY	NO	NO	NO
TCGA-3E-AAAZ	NO	NO	NO
TCGA-3G-AB0O	NO	NO	NO
TCGA-3G-AB0Q	NO	NO	NO
TCGA-3G-AB0T	NO	NO	NO
TCGA-3G-AB14	NO	NO	NO
TCGA-3G-AB19	NO	NO	NO
TCGA-3H-AB3K	NO	NO	NO
TCGA-3H-AB3L	NO	NO	NO
TCGA-3H-AB3M	NO	NO	NO
TCGA-3H-AB3O	NO	NO	NO
TCGA-3H-AB3S	NO	NO	NO
TCGA-3H-AB3T	NO	NO	NO
TCGA-3H-AB3U	NO	NO	NO
TCGA-3H-AB3X	NO	NO	NO
TCGA-3K-AAZ8	NO	NO	NO
TCGA-3L-AA1B	NO	NO	NO
TCGA-3M-AB46	YES	NO	YES
TCGA-3M-AB47	NO	NO	NO
TCGA-3N-A9WB	NO	NO	NO
TCGA-3N-A9WC	YES	NO	YES
TCGA-3N-A9WD	YES	NO	YES
TCGA-3P-A9WA	YES	NO	YES
TCGA-3Q-A9WF	NO	NO	NO
TCGA-3R-A8YX	NO	NO	NO
TCGA-3S-A8YW	NO	NO	NO
TCGA-3S-AAYX	NO	NO	NO
TCGA-3T-AA9L	NO	NO	NO
TCGA-3U-A98D	NO	NO	NO
TCGA-3U-A98E	NO	NO	NO
TCGA-3U-A98F	NO	NO	NO
TCGA-3U-A98G	NO	NO	NO
TCGA-3U-A98H	NO	NO	NO
TCGA-3U-A98I	NO	NO	NO
TCGA-3U-A98J	NO	NO	NO
TCGA-3X-AAV9	NO	NO	NO
TCGA-3X-AAVA	NO	NO	NO
TCGA-3X-AAVB	NO	NO	NO
TCGA-3X-AAVC	NO	NO	NO
TCGA-3X-AAVE	NO	NO	NO
TCGA-3Z-A93Z	NO	NO	NO
TCGA-41-2571	NO	NO	NO
TCGA-41-2572	YES	NO	YES
TCGA-41-2573	NO	NO	NO
TCGA-41-2575	NO	NO	NO
TCGA-41-3392	NO	NO	NO
TCGA-41-3393	YES	YES	NO
TCGA-41-3915	NO	NO	NO
TCGA-41-4097	NO	NO	NO
TCGA-41-5651	YES	NO	YES
TCGA-41-6646	NO	NO	NO
TCGA-42-2582	NO	NO	NO
TCGA-42-2587	NO	NO	NO
TCGA-42-2588	NO	NO	NO
TCGA-42-2589	NO	NO	NO
TCGA-42-2590	NO	NO	NO
TCGA-42-2591	NO	NO	NO
TCGA-42-2593	NO	NO	NO
TCGA-43-2576	NO	NO	NO
TCGA-43-2578	NO	NO	NO
TCGA-43-2581	NO	NO	NO
TCGA-43-3394	YES	NO	YES
TCGA-43-3920	NO	NO	NO
TCGA-43-5668	NO	NO	NO
TCGA-43-5670	NO	NO	NO
TCGA-43-6143	YES	NO	YES
TCGA-43-6647	NO	NO	NO
TCGA-43-6770	NO	NO	NO
TCGA-43-6771	YES	NO	YES
TCGA-43-6773	NO	NO	NO
TCGA-43-7656	YES	NO	YES
TCGA-43-7657	YES	NO	YES
TCGA-43-7658	NO	NO	NO
TCGA-43-8115	YES	NO	YES
TCGA-43-8116	YES	NO	YES
TCGA-43-8118	NO	NO	NO
TCGA-43-A474	NO	NO	NO
TCGA-43-A475	NO	NO	NO
TCGA-43-A56U	NO	NO	NO
TCGA-43-A56V	NO	NO	NO
TCGA-44-2655	NO	NO	NO
TCGA-44-2656	NO	NO	NO
TCGA-44-2657	YES	NO	YES
TCGA-44-2659	YES	NO	YES
TCGA-44-2661	NO	NO	NO
TCGA-44-2662	NO	NO	NO
TCGA-44-2665	YES	NO	YES
TCGA-44-2666	NO	NO	NO
TCGA-44-2668	NO	NO	NO
TCGA-44-3396	NO	NO	NO
TCGA-44-3398	NO	NO	NO
TCGA-44-3917	NO	NO	NO
TCGA-44-3918	YES	NO	YES
TCGA-44-3919	NO	NO	NO
TCGA-44-4112	NO	NO	NO
TCGA-44-5643	YES	NO	YES
TCGA-44-5644	NO	NO	NO
TCGA-44-5645	NO	NO	NO
TCGA-44-6144	NO	NO	NO
TCGA-44-6145	YES	NO	YES
TCGA-44-6146	NO	NO	NO
TCGA-44-6147	NO	NO	NO
TCGA-44-6148	NO	NO	NO
TCGA-44-6774	YES	NO	YES
TCGA-44-6775	NO	NO	NO
TCGA-44-6776	NO	NO	NO
TCGA-44-6777	NO	NO	NO
TCGA-44-6778	NO	NO	NO
TCGA-44-6779	NO	NO	NO
TCGA-44-7659	NO	NO	NO
TCGA-44-7660	NO	NO	NO
TCGA-44-7661	NO	NO	NO
TCGA-44-7662	NO	NO	NO
TCGA-44-7667	NO	NO	NO
TCGA-44-7669	NO	NO	NO
TCGA-44-7670	YES	YES	YES
TCGA-44-7671	NO	NO	NO
TCGA-44-7672	NO	NO	NO
TCGA-44-8117	YES	NO	YES
TCGA-44-8119	YES	NO	YES
TCGA-44-8120	NO	NO	NO
TCGA-44-A479	YES	NO	YES
TCGA-44-A47A	NO	NO	NO
TCGA-44-A47B	NO	NO	NO
TCGA-44-A47F	NO	NO	NO
TCGA-44-A47G	NO	NO	NO
TCGA-44-A4SS	YES	NO	YES
TCGA-44-A4SU	NO	NO	NO
TCGA-46-3765	NO	NO	NO
TCGA-46-3767	NO	NO	NO
TCGA-46-3768	YES	NO	YES
TCGA-46-3769	YES	YES	NO
TCGA-46-6025	NO	NO	NO
TCGA-46-6026	NO	NO	NO
TCGA-49-4486	NO	NO	NO
TCGA-49-4487	NO	NO	NO
TCGA-49-4488	YES	NO	YES
TCGA-49-4490	YES	NO	YES
TCGA-49-4494	NO	NO	NO
TCGA-49-4501	NO	NO	NO
TCGA-49-4505	YES	NO	YES
TCGA-49-4506	NO	NO	NO
TCGA-49-4507	YES	NO	YES
TCGA-49-4510	NO	NO	NO
TCGA-49-4512	NO	NO	NO
TCGA-49-4514	NO	NO	NO
TCGA-49-6742	YES	YES	YES
TCGA-49-6743	YES	NO	YES
TCGA-49-6744	YES	NO	YES
TCGA-49-6745	NO	NO	NO
TCGA-49-6761	YES	NO	YES
TCGA-49-6767	NO	NO	NO
TCGA-49-AAQV	NO	NO	NO
TCGA-49-AAR0	YES	NO	YES
TCGA-49-AAR2	YES	NO	YES
TCGA-49-AAR3	NO	NO	NO
TCGA-49-AAR4	NO	NO	NO
TCGA-49-AAR9	YES	NO	YES
TCGA-49-AARE	YES	NO	YES
TCGA-49-AARN	NO	NO	NO
TCGA-49-AARO	NO	NO	NO
TCGA-49-AARQ	YES	NO	YES
TCGA-49-AARR	NO	NO	NO
TCGA-4A-A93W	NO	NO	NO
TCGA-4A-A93X	YES	NO	YES
TCGA-4A-A93Y	NO	NO	NO
TCGA-4B-A93V	NO	NO	NO
TCGA-4C-A93U	NO	NO	NO
TCGA-4E-A92E	NO	NO	NO
TCGA-4G-AAZF	NO	NO	NO
TCGA-4G-AAZG	NO	NO	NO
TCGA-4G-AAZO	NO	NO	NO
TCGA-4G-AAZR	NO	NO	NO
TCGA-4G-AAZT	NO	NO	NO
TCGA-4H-AAAK	NO	NO	NO
TCGA-4J-AA1J	NO	NO	NO
TCGA-4K-AA1G	NO	NO	NO
TCGA-4K-AA1H	NO	NO	NO
TCGA-4K-AA1I	NO	NO	NO
TCGA-4K-AAAL	NO	NO	NO
TCGA-4L-AA1F	NO	NO	NO
TCGA-4N-A93T	NO	NO	NO
TCGA-4P-AA8J	NO	NO	NO
TCGA-4R-AA8I	YES	NO	YES
TCGA-4T-AA8H	YES	NO	YES
TCGA-4V-A9QI	NO	NO	NO
TCGA-4V-A9QJ	YES	NO	YES
TCGA-4V-A9QL	NO	NO	NO
TCGA-4V-A9QM	NO	NO	NO
TCGA-4V-A9QN	NO	NO	NO
TCGA-4V-A9QQ	NO	NO	NO
TCGA-4V-A9QR	NO	NO	NO
TCGA-4V-A9QS	NO	NO	NO
TCGA-4V-A9QT	NO	NO	NO
TCGA-4V-A9QU	NO	NO	NO
TCGA-4V-A9QW	NO	NO	NO
TCGA-4V-A9QX	NO	NO	NO
TCGA-4W-AA9R	NO	NO	NO
TCGA-4W-AA9S	NO	NO	NO
TCGA-4W-AA9T	NO	NO	NO
TCGA-4X-A9F9	NO	NO	NO
TCGA-4X-A9FA	NO	NO	NO
TCGA-4X-A9FB	NO	NO	NO
TCGA-4X-A9FC	NO	NO	NO
TCGA-4X-A9FD	NO	NO	NO
TCGA-4Z-AA7M	YES	NO	YES
TCGA-4Z-AA7N	NO	NO	NO
TCGA-4Z-AA7O	NO	NO	NO
TCGA-4Z-AA7Q	NO	NO	NO
TCGA-4Z-AA7R	NO	NO	NO
TCGA-4Z-AA7S	NO	NO	NO
TCGA-4Z-AA7W	NO	NO	NO
TCGA-4Z-AA7Y	YES	YES	NO
TCGA-4Z-AA80	NO	NO	NO
TCGA-4Z-AA81	NO	NO	NO
TCGA-4Z-AA82	NO	NO	NO
TCGA-4Z-AA83	NO	NO	NO
TCGA-4Z-AA84	YES	NO	YES
TCGA-4Z-AA86	NO	NO	NO
TCGA-4Z-AA87	YES	NO	YES
TCGA-4Z-AA89	NO	NO	NO
TCGA-50-5044	NO	NO	NO
TCGA-50-5045	NO	NO	NO
TCGA-50-5049	YES	NO	YES
TCGA-50-5051	NO	NO	NO
TCGA-50-5055	NO	NO	NO
TCGA-50-5066	NO	NO	NO
TCGA-50-5068	NO	NO	NO
TCGA-50-5072	NO	NO	NO
TCGA-50-5930	YES	NO	YES
TCGA-50-5931	NO	NO	NO
TCGA-50-5932	NO	NO	NO
TCGA-50-5933	NO	NO	NO
TCGA-50-5935	NO	NO	NO
TCGA-50-5936	NO	NO	NO
TCGA-50-5939	NO	NO	NO
TCGA-50-5941	YES	NO	YES
TCGA-50-5942	NO	NO	NO
TCGA-50-5944	NO	NO	NO
TCGA-50-5946	YES	NO	YES
TCGA-50-6590	YES	NO	YES
TCGA-50-6591	NO	NO	NO
TCGA-50-6592	NO	NO	NO
TCGA-50-6593	NO	NO	NO
TCGA-50-6594	YES	NO	YES
TCGA-50-6595	NO	NO	NO
TCGA-50-6597	YES	YES	NO
TCGA-50-6673	YES	NO	YES
TCGA-50-7109	NO	NO	NO
TCGA-50-8457	NO	NO	NO
TCGA-50-8459	NO	NO	NO
TCGA-50-8460	NO	NO	NO
TCGA-51-4079	YES	NO	YES
TCGA-51-4080	NO	NO	NO
TCGA-51-4081	NO	NO	NO
TCGA-51-6867	NO	NO	NO
TCGA-52-7622	NO	NO	NO
TCGA-52-7809	NO	NO	NO
TCGA-52-7810	YES	NO	YES
TCGA-52-7811	YES	NO	YES
TCGA-52-7812	YES	NO	YES
TCGA-53-7624	YES	NO	YES
TCGA-53-7626	NO	NO	NO
TCGA-53-7813	NO	NO	NO
TCGA-53-A4EZ	NO	NO	NO
TCGA-55-1592	YES	NO	YES
TCGA-55-1594	NO	NO	NO
TCGA-55-1595	NO	NO	NO
TCGA-55-1596	NO	NO	NO
TCGA-55-5899	NO	NO	NO
TCGA-55-6543	YES	NO	YES
TCGA-55-6642	NO	NO	NO
TCGA-55-6712	NO	NO	NO
TCGA-55-6968	YES	NO	YES
TCGA-55-6969	YES	NO	YES
TCGA-55-6970	NO	NO	NO
TCGA-55-6971	NO	NO	NO
TCGA-55-6972	NO	NO	NO
TCGA-55-6975	NO	NO	NO
TCGA-55-6978	NO	NO	NO
TCGA-55-6979	NO	NO	NO
TCGA-55-6980	YES	NO	YES
TCGA-55-6981	NO	NO	NO
TCGA-55-6982	YES	NO	YES
TCGA-55-6983	NO	NO	NO
TCGA-55-6984	NO	NO	NO
TCGA-55-6985	NO	NO	NO
TCGA-55-6986	NO	NO	NO
TCGA-55-6987	NO	NO	NO
TCGA-55-7227	NO	NO	NO
TCGA-55-7281	YES	NO	YES
TCGA-55-7283	YES	NO	YES
TCGA-55-7284	NO	NO	NO
TCGA-55-7570	YES	NO	YES
TCGA-55-7573	NO	NO	NO
TCGA-55-7574	NO	NO	NO
TCGA-55-7576	NO	NO	NO
TCGA-55-7724	NO	NO	NO
TCGA-55-7725	NO	NO	NO
TCGA-55-7726	YES	NO	YES
TCGA-55-7727	NO	NO	NO
TCGA-55-7728	NO	NO	NO
TCGA-55-7815	NO	NO	NO
TCGA-55-7816	NO	NO	NO
TCGA-55-7903	YES	NO	YES
TCGA-55-7907	YES	YES	YES
TCGA-55-7910	NO	NO	NO
TCGA-55-7911	NO	NO	NO
TCGA-55-7913	YES	NO	YES
TCGA-55-7914	NO	NO	NO
TCGA-55-7994	YES	NO	YES
TCGA-55-7995	NO	NO	NO
TCGA-55-8085	NO	NO	NO
TCGA-55-8087	NO	NO	NO
TCGA-55-8089	YES	YES	YES
TCGA-55-8090	NO	NO	NO
TCGA-55-8091	NO	NO	NO
TCGA-55-8092	YES	NO	YES
TCGA-55-8094	YES	NO	YES
TCGA-55-8096	NO	NO	NO
TCGA-55-8097	NO	NO	NO
TCGA-55-8203	YES	NO	YES
TCGA-55-8204	NO	NO	NO
TCGA-55-8205	NO	NO	NO
TCGA-55-8206	NO	NO	NO
TCGA-55-8207	YES	NO	YES
TCGA-55-8208	NO	NO	NO
TCGA-55-8299	NO	NO	NO
TCGA-55-8301	NO	NO	NO
TCGA-55-8302	YES	NO	YES
TCGA-55-8505	NO	NO	NO
TCGA-55-8506	YES	NO	YES
TCGA-55-8507	YES	NO	YES
TCGA-55-8508	NO	NO	NO
TCGA-55-8510	NO	NO	NO
TCGA-55-8511	YES	NO	YES
TCGA-55-8512	NO	NO	NO
TCGA-55-8513	NO	NO	NO
TCGA-55-8514	YES	NO	YES
TCGA-55-8614	NO	NO	NO
TCGA-55-8615	YES	NO	YES
TCGA-55-8616	NO	NO	NO
TCGA-55-8619	NO	NO	NO
TCGA-55-8620	NO	NO	NO
TCGA-55-8621	NO	NO	NO
TCGA-55-A48X	YES	YES	NO
TCGA-55-A48Y	NO	NO	NO
TCGA-55-A48Z	NO	NO	NO
TCGA-55-A490	YES	NO	YES
TCGA-55-A491	YES	NO	YES
TCGA-55-A492	NO	NO	NO
TCGA-55-A493	NO	NO	NO
TCGA-55-A494	YES	NO	YES
TCGA-55-A4DF	YES	NO	YES
TCGA-55-A4DG	YES	NO	YES
TCGA-55-A57B	NO	NO	NO
TCGA-56-1622	NO	NO	NO
TCGA-56-5897	NO	NO	NO
TCGA-56-5898	NO	NO	NO
TCGA-56-6545	NO	NO	NO
TCGA-56-6546	YES	NO	YES
TCGA-56-7221	NO	NO	NO
TCGA-56-7222	NO	NO	NO
TCGA-56-7223	NO	NO	NO
TCGA-56-7579	YES	NO	YES
TCGA-56-7580	NO	NO	NO
TCGA-56-7582	YES	NO	YES
TCGA-56-7730	NO	NO	NO
TCGA-56-7731	YES	NO	YES
TCGA-56-7822	NO	NO	NO
TCGA-56-7823	YES	NO	YES
TCGA-56-8082	NO	NO	NO
TCGA-56-8083	NO	NO	NO
TCGA-56-8201	NO	NO	NO
TCGA-56-8304	YES	NO	YES
TCGA-56-8305	YES	NO	YES
TCGA-56-8307	YES	NO	YES
TCGA-56-8308	NO	NO	NO
TCGA-56-8309	NO	NO	NO
TCGA-56-8503	YES	NO	YES
TCGA-56-8504	NO	NO	NO
TCGA-56-8622	NO	NO	NO
TCGA-56-8624	NO	NO	NO
TCGA-56-8625	YES	NO	YES
TCGA-56-8626	NO	NO	NO
TCGA-56-8628	YES	NO	YES
TCGA-56-8629	NO	NO	NO
TCGA-56-A49D	NO	NO	NO
TCGA-56-A4BW	NO	NO	NO
TCGA-56-A4BX	NO	NO	NO
TCGA-56-A4BY	NO	NO	NO
TCGA-56-A4ZJ	NO	NO	NO
TCGA-56-A4ZK	NO	NO	NO
TCGA-56-A5DR	YES	NO	YES
TCGA-56-A5DS	YES	NO	YES
TCGA-56-A62T	YES	NO	YES
TCGA-57-1586	NO	NO	NO
TCGA-57-1992	NO	NO	NO
TCGA-57-1993	YES	NO	YES
TCGA-57-1994	NO	NO	NO
TCGA-58-8386	NO	NO	NO
TCGA-58-8387	NO	NO	NO
TCGA-58-8388	NO	NO	NO
TCGA-58-8390	NO	NO	NO
TCGA-58-8391	NO	NO	NO
TCGA-58-8392	NO	NO	NO
TCGA-58-8393	YES	NO	YES
TCGA-58-A46J	NO	NO	NO
TCGA-58-A46K	YES	YES	YES
TCGA-58-A46L	NO	NO	NO
TCGA-58-A46M	NO	NO	NO
TCGA-58-A46N	NO	NO	NO
TCGA-59-2348	NO	NO	NO
TCGA-59-2349	YES	NO	YES
TCGA-59-2350	YES	NO	YES
TCGA-59-2351	NO	NO	NO
TCGA-59-2352	NO	NO	NO
TCGA-59-2354	NO	NO	NO
TCGA-59-2355	NO	NO	NO
TCGA-59-2363	NO	NO	NO
TCGA-59-2372	NO	NO	NO
TCGA-59-A5PD	YES	NO	YES
TCGA-5A-A8ZF	NO	NO	NO
TCGA-5A-A8ZG	NO	NO	NO
TCGA-5B-A90C	NO	NO	NO
TCGA-5C-A9VG	YES	NO	YES
TCGA-5C-A9VH	NO	NO	NO
TCGA-5C-AAPD	NO	NO	NO
TCGA-5G-A9ZZ	NO	NO	NO
TCGA-5K-AAAP	NO	NO	NO
TCGA-5L-AAT0	NO	NO	NO
TCGA-5L-AAT1	YES	NO	YES
TCGA-5M-AAT4	NO	NO	NO
TCGA-5M-AAT5	NO	NO	NO
TCGA-5M-AAT6	YES	NO	YES
TCGA-5M-AATA	YES	NO	YES
TCGA-5M-AATE	NO	NO	NO
TCGA-5N-A9KI	YES	NO	YES
TCGA-5N-A9KM	NO	NO	NO
TCGA-5P-A9JU	NO	NO	NO
TCGA-5P-A9JV	NO	NO	NO
TCGA-5P-A9JW	NO	NO	NO
TCGA-5P-A9JY	NO	NO	NO
TCGA-5P-A9JZ	NO	NO	NO
TCGA-5P-A9K0	NO	NO	NO
TCGA-5P-A9K2	YES	NO	YES
TCGA-5P-A9K3	YES	NO	YES
TCGA-5P-A9K6	YES	NO	YES
TCGA-5P-A9K8	NO	NO	NO
TCGA-5P-A9KA	NO	NO	NO
TCGA-5P-A9KC	YES	NO	YES
TCGA-5P-A9KE	NO	NO	NO
TCGA-5P-A9KH	NO	NO	NO
TCGA-5R-AA1C	NO	NO	NO
TCGA-5R-AA1D	NO	NO	NO
TCGA-5R-AAAM	YES	NO	YES
TCGA-5S-A9Q8	NO	NO	NO
TCGA-5T-A9QA	NO	NO	NO
TCGA-5U-AB0D	NO	NO	NO
TCGA-5U-AB0E	NO	NO	NO
TCGA-5U-AB0F	NO	NO	NO
TCGA-5V-A9RR	NO	NO	NO
TCGA-5X-AA5U	NO	NO	NO
TCGA-60-2695	YES	NO	YES
TCGA-60-2697	NO	NO	NO
TCGA-60-2698	YES	NO	YES
TCGA-60-2703	YES	NO	YES
TCGA-60-2704	NO	NO	NO
TCGA-60-2706	NO	NO	NO
TCGA-60-2707	YES	NO	YES
TCGA-60-2708	YES	NO	YES
TCGA-60-2709	NO	NO	NO
TCGA-60-2710	NO	NO	NO
TCGA-60-2711	NO	NO	NO
TCGA-60-2712	NO	NO	NO
TCGA-60-2713	YES	NO	YES
TCGA-60-2714	YES	NO	YES
TCGA-60-2715	NO	NO	NO
TCGA-60-2716	NO	NO	NO
TCGA-60-2719	NO	NO	NO
TCGA-60-2720	YES	NO	YES
TCGA-60-2721	YES	NO	YES
TCGA-60-2722	YES	NO	YES
TCGA-60-2723	YES	YES	NO
TCGA-60-2724	NO	NO	NO
TCGA-60-2725	NO	NO	NO
TCGA-60-2726	NO	NO	NO
TCGA-61-1722	YES	NO	YES
TCGA-61-1725	NO	NO	NO
TCGA-61-1727	YES	NO	YES
TCGA-61-1728	NO	NO	NO
TCGA-61-1730	NO	NO	NO
TCGA-61-1733	NO	NO	NO
TCGA-61-1734	NO	NO	NO
TCGA-61-1736	YES	NO	YES
TCGA-61-1737	YES	NO	YES
TCGA-61-1738	YES	NO	YES
TCGA-61-1740	NO	NO	NO
TCGA-61-1741	NO	NO	NO
TCGA-61-1895	NO	NO	NO
TCGA-61-1899	NO	NO	NO
TCGA-61-1900	NO	NO	NO
TCGA-61-1901	NO	NO	NO
TCGA-61-1903	NO	NO	NO
TCGA-61-1904	NO	NO	NO
TCGA-61-1906	NO	NO	NO
TCGA-61-1907	NO	NO	NO
TCGA-61-1910	NO	NO	NO
TCGA-61-1911	NO	NO	NO
TCGA-61-1913	NO	NO	NO
TCGA-61-1914	NO	NO	NO
TCGA-61-1915	YES	NO	YES
TCGA-61-1919	NO	NO	NO
TCGA-61-1995	YES	NO	YES
TCGA-61-1998	YES	NO	YES
TCGA-61-2000	NO	NO	NO
TCGA-61-2002	NO	NO	NO
TCGA-61-2003	NO	NO	NO
TCGA-61-2008	NO	NO	NO
TCGA-61-2009	NO	NO	NO
TCGA-61-2012	NO	NO	NO
TCGA-61-2016	NO	NO	NO
TCGA-61-2018	YES	NO	YES
TCGA-61-2087	NO	NO	NO
TCGA-61-2088	NO	NO	NO
TCGA-61-2092	YES	NO	YES
TCGA-61-2094	NO	NO	NO
TCGA-61-2095	YES	NO	YES
TCGA-61-2096	YES	NO	YES
TCGA-61-2101	NO	NO	NO
TCGA-61-2102	NO	NO	NO
TCGA-61-2104	NO	NO	NO
TCGA-61-2109	NO	NO	NO
TCGA-61-2110	NO	NO	NO
TCGA-61-2111	YES	YES	YES
TCGA-61-2113	YES	NO	YES
TCGA-61-2610	NO	NO	NO
TCGA-61-2611	NO	NO	NO
TCGA-61-2612	NO	NO	NO
TCGA-61-2613	NO	NO	NO
TCGA-61-2614	NO	NO	NO
TCGA-62-8394	NO	NO	NO
TCGA-62-8395	YES	NO	YES
TCGA-62-8397	NO	NO	NO
TCGA-62-8398	NO	NO	NO
TCGA-62-8399	YES	NO	YES
TCGA-62-8402	NO	NO	NO
TCGA-62-A46O	NO	NO	NO
TCGA-62-A46P	YES	YES	YES
TCGA-62-A46R	NO	NO	NO
TCGA-62-A46S	YES	NO	YES
TCGA-62-A46U	NO	NO	NO
TCGA-62-A46V	YES	NO	YES
TCGA-62-A46Y	NO	NO	NO
TCGA-62-A470	NO	NO	NO
TCGA-62-A471	NO	NO	NO
TCGA-62-A472	NO	NO	NO
TCGA-63-5128	YES	NO	YES
TCGA-63-5131	YES	NO	YES
TCGA-63-6202	NO	NO	NO
TCGA-63-7020	NO	NO	NO
TCGA-63-7021	NO	NO	NO
TCGA-63-7022	NO	NO	NO
TCGA-63-7023	NO	NO	NO
TCGA-63-A5M9	NO	NO	NO
TCGA-63-A5MB	NO	NO	NO
TCGA-63-A5MG	NO	NO	NO
TCGA-63-A5MH	NO	NO	NO
TCGA-63-A5MI	NO	NO	NO
TCGA-63-A5MJ	NO	NO	NO
TCGA-63-A5ML	YES	YES	YES
TCGA-63-A5MM	YES	NO	YES
TCGA-63-A5MN	NO	NO	NO
TCGA-63-A5MP	NO	NO	NO
TCGA-63-A5MR	YES	NO	YES
TCGA-63-A5MS	YES	NO	YES
TCGA-63-A5MT	YES	NO	YES
TCGA-63-A5MU	NO	NO	NO
TCGA-63-A5MV	NO	NO	NO
TCGA-63-A5MW	NO	NO	NO
TCGA-63-A5MY	NO	NO	NO
TCGA-64-1676	YES	NO	YES
TCGA-64-1677	YES	YES	YES
TCGA-64-1679	YES	NO	YES
TCGA-64-1680	NO	NO	NO
TCGA-64-1681	NO	NO	NO
TCGA-64-5774	NO	NO	NO
TCGA-64-5775	YES	YES	NO
TCGA-64-5778	NO	NO	NO
TCGA-64-5779	NO	NO	NO
TCGA-64-5781	YES	NO	YES
TCGA-64-5815	YES	NO	YES
TCGA-66-2727	NO	NO	NO
TCGA-66-2734	NO	NO	NO
TCGA-66-2742	YES	NO	YES
TCGA-66-2744	YES	YES	NO
TCGA-66-2754	YES	NO	YES
TCGA-66-2755	YES	NO	YES
TCGA-66-2756	NO	NO	NO
TCGA-66-2757	NO	NO	NO
TCGA-66-2758	NO	NO	NO
TCGA-66-2759	NO	NO	NO
TCGA-66-2763	YES	NO	YES
TCGA-66-2765	NO	NO	NO
TCGA-66-2766	YES	NO	YES
TCGA-66-2767	NO	NO	NO
TCGA-66-2768	NO	NO	NO
TCGA-66-2769	NO	NO	NO
TCGA-66-2770	YES	NO	YES
TCGA-66-2771	NO	NO	NO
TCGA-66-2773	YES	NO	YES
TCGA-66-2777	NO	NO	NO
TCGA-66-2778	YES	NO	YES
TCGA-66-2780	NO	NO	NO
TCGA-66-2781	NO	NO	NO
TCGA-66-2782	YES	NO	YES
TCGA-66-2783	NO	NO	NO
TCGA-66-2785	YES	NO	YES
TCGA-66-2786	NO	NO	NO
TCGA-66-2787	NO	NO	NO
TCGA-66-2788	YES	NO	YES
TCGA-66-2789	NO	NO	NO
TCGA-66-2791	YES	NO	YES
TCGA-66-2792	NO	NO	NO
TCGA-66-2793	NO	NO	NO
TCGA-66-2794	NO	NO	NO
TCGA-66-2795	NO	NO	NO
TCGA-66-2800	NO	NO	NO
TCGA-67-3770	NO	NO	NO
TCGA-67-3771	YES	NO	YES
TCGA-67-3772	NO	NO	NO
TCGA-67-3773	YES	NO	YES
TCGA-67-3774	NO	NO	NO
TCGA-67-4679	NO	NO	NO
TCGA-67-6215	YES	NO	YES
TCGA-67-6216	NO	NO	NO
TCGA-67-6217	NO	NO	NO
TCGA-68-7755	YES	NO	YES
TCGA-68-7756	NO	NO	NO
TCGA-68-7757	YES	NO	YES
TCGA-68-8250	YES	NO	YES
TCGA-68-8251	YES	NO	YES
TCGA-68-A59J	NO	NO	NO
TCGA-69-7760	NO	NO	NO
TCGA-69-7761	NO	NO	NO
TCGA-69-7763	NO	NO	NO
TCGA-69-7764	NO	NO	NO
TCGA-69-7765	NO	NO	NO
TCGA-69-7973	NO	NO	NO
TCGA-69-7974	NO	NO	NO
TCGA-69-7978	YES	YES	YES
TCGA-69-7979	YES	NO	YES
TCGA-69-7980	YES	NO	YES
TCGA-69-8253	NO	NO	NO
TCGA-69-8254	YES	YES	YES
TCGA-69-8255	YES	NO	YES
TCGA-69-A59K	NO	NO	NO
TCGA-6A-AB49	NO	NO	NO
TCGA-6D-AA2E	NO	NO	NO
TCGA-70-6722	YES	NO	YES
TCGA-70-6723	NO	NO	NO
TCGA-71-6725	NO	NO	NO
TCGA-71-8520	NO	NO	NO
TCGA-73-4658	YES	YES	YES
TCGA-73-4659	NO	NO	NO
TCGA-73-4662	NO	NO	NO
TCGA-73-4666	YES	NO	YES
TCGA-73-4668	NO	NO	NO
TCGA-73-4670	NO	NO	NO
TCGA-73-4675	NO	NO	NO
TCGA-73-4676	NO	NO	NO
TCGA-73-4677	NO	NO	NO
TCGA-73-7498	YES	NO	YES
TCGA-73-7499	NO	NO	NO
TCGA-73-A9RS	NO	NO	NO
TCGA-74-6573	NO	NO	NO
TCGA-74-6575	NO	NO	NO
TCGA-74-6577	NO	NO	NO
TCGA-74-6578	NO	NO	NO
TCGA-74-6581	NO	NO	NO
TCGA-74-6584	NO	NO	NO
TCGA-75-5122	YES	NO	YES
TCGA-75-5125	YES	YES	NO
TCGA-75-5126	NO	NO	NO
TCGA-75-5146	NO	NO	NO
TCGA-75-5147	NO	NO	NO
TCGA-75-6203	NO	NO	NO
TCGA-75-6205	NO	NO	NO
TCGA-75-6206	NO	NO	NO
TCGA-75-6207	NO	NO	NO
TCGA-75-6211	NO	NO	NO
TCGA-75-6212	NO	NO	NO
TCGA-75-6214	YES	NO	YES
TCGA-75-7025	YES	NO	YES
TCGA-75-7027	NO	NO	NO
TCGA-75-7030	NO	NO	NO
TCGA-75-7031	NO	NO	NO
TCGA-76-4925	NO	NO	NO
TCGA-76-4926	NO	NO	NO
TCGA-76-4927	NO	NO	NO
TCGA-76-4928	NO	NO	NO
TCGA-76-4929	NO	NO	NO
TCGA-76-4931	NO	NO	NO
TCGA-76-4932	NO	NO	NO
TCGA-76-4934	NO	NO	NO
TCGA-76-4935	NO	NO	NO
TCGA-76-6191	NO	NO	NO
TCGA-76-6192	NO	NO	NO
TCGA-76-6193	NO	NO	NO
TCGA-76-6280	NO	NO	NO
TCGA-76-6282	NO	NO	NO
TCGA-76-6283	NO	NO	NO
TCGA-76-6285	YES	NO	YES
TCGA-76-6286	NO	NO	NO
TCGA-76-6656	NO	NO	NO
TCGA-76-6657	NO	NO	NO
TCGA-76-6660	NO	NO	NO
TCGA-76-6661	NO	NO	NO
TCGA-76-6662	NO	NO	NO
TCGA-76-6663	NO	NO	NO
TCGA-76-6664	YES	NO	YES
TCGA-77-6842	NO	NO	NO
TCGA-77-6843	YES	NO	YES
TCGA-77-6844	YES	NO	YES
TCGA-77-6845	NO	NO	NO
TCGA-77-7138	NO	NO	NO
TCGA-77-7139	NO	NO	NO
TCGA-77-7140	NO	NO	NO
TCGA-77-7141	YES	NO	YES
TCGA-77-7142	YES	NO	YES
TCGA-77-7335	YES	NO	YES
TCGA-77-7337	NO	NO	NO
TCGA-77-7338	NO	NO	NO
TCGA-77-7463	YES	NO	YES
TCGA-77-7465	YES	YES	YES
TCGA-77-8007	NO	NO	NO
TCGA-77-8008	NO	NO	NO
TCGA-77-8009	NO	NO	NO
TCGA-77-8128	YES	NO	YES
TCGA-77-8130	NO	NO	NO
TCGA-77-8131	YES	NO	YES
TCGA-77-8133	YES	NO	YES
TCGA-77-8136	YES	NO	YES
TCGA-77-8138	YES	NO	YES
TCGA-77-8139	NO	NO	NO
TCGA-77-8140	YES	NO	YES
TCGA-77-8143	YES	NO	YES
TCGA-77-8144	YES	NO	YES
TCGA-77-8145	YES	YES	NO
TCGA-77-8146	YES	NO	YES
TCGA-77-8148	NO	NO	NO
TCGA-77-8150	YES	NO	YES
TCGA-77-8153	NO	NO	NO
TCGA-77-8154	NO	NO	NO
TCGA-77-8156	NO	NO	NO
TCGA-77-A5G1	NO	NO	NO
TCGA-77-A5G3	YES	NO	YES
TCGA-77-A5G6	YES	NO	YES
TCGA-77-A5G7	YES	NO	YES
TCGA-77-A5G8	NO	NO	NO
TCGA-77-A5GA	NO	NO	NO
TCGA-77-A5GB	NO	NO	NO
TCGA-77-A5GF	NO	NO	NO
TCGA-77-A5GH	NO	NO	NO
TCGA-78-7145	NO	NO	NO
TCGA-78-7146	NO	NO	NO
TCGA-78-7147	YES	NO	YES
TCGA-78-7148	YES	NO	YES
TCGA-78-7149	NO	NO	NO
TCGA-78-7150	NO	NO	NO
TCGA-78-7152	YES	NO	YES
TCGA-78-7153	YES	NO	YES
TCGA-78-7154	NO	NO	NO
TCGA-78-7155	YES	NO	YES
TCGA-78-7156	NO	NO	NO
TCGA-78-7158	YES	YES	NO
TCGA-78-7159	YES	NO	YES
TCGA-78-7160	NO	NO	NO
TCGA-78-7161	NO	NO	NO
TCGA-78-7162	NO	NO	NO
TCGA-78-7163	NO	NO	NO
TCGA-78-7166	NO	NO	NO
TCGA-78-7167	NO	NO	NO
TCGA-78-7220	NO	NO	NO
TCGA-78-7535	NO	NO	NO
TCGA-78-7536	NO	NO	NO
TCGA-78-7537	YES	NO	YES
TCGA-78-7539	NO	NO	NO
TCGA-78-7540	NO	NO	NO
TCGA-78-7542	YES	NO	YES
TCGA-78-7633	NO	NO	NO
TCGA-78-8640	NO	NO	NO
TCGA-78-8648	NO	NO	NO
TCGA-78-8655	NO	NO	NO
TCGA-78-8660	NO	NO	NO
TCGA-78-8662	NO	NO	NO
TCGA-79-5596	NO	NO	NO
TCGA-80-5607	YES	NO	YES
TCGA-80-5608	NO	NO	NO
TCGA-80-5611	NO	NO	NO
TCGA-81-5910	NO	NO	NO
TCGA-81-5911	NO	NO	NO
TCGA-83-5908	YES	NO	YES
TCGA-85-6175	YES	NO	YES
TCGA-85-6560	NO	NO	NO
TCGA-85-6561	YES	YES	NO
TCGA-85-6798	NO	NO	NO
TCGA-85-7696	NO	NO	NO
TCGA-85-7697	NO	NO	NO
TCGA-85-7698	NO	NO	NO
TCGA-85-7699	YES	NO	YES
TCGA-85-7710	YES	NO	YES
TCGA-85-7843	NO	NO	NO
TCGA-85-7844	NO	NO	NO
TCGA-85-7950	YES	NO	YES
TCGA-85-8048	NO	NO	NO
TCGA-85-8049	NO	NO	NO
TCGA-85-8052	NO	NO	NO
TCGA-85-8070	NO	NO	NO
TCGA-85-8071	YES	NO	YES
TCGA-85-8072	NO	NO	NO
TCGA-85-8276	YES	NO	YES
TCGA-85-8277	NO	NO	NO
TCGA-85-8287	YES	NO	YES
TCGA-85-8288	NO	NO	NO
TCGA-85-8350	YES	NO	YES
TCGA-85-8351	NO	NO	NO
TCGA-85-8352	NO	NO	NO
TCGA-85-8353	NO	NO	NO
TCGA-85-8354	NO	NO	NO
TCGA-85-8355	NO	NO	NO
TCGA-85-8479	NO	NO	NO
TCGA-85-8481	YES	NO	YES
TCGA-85-8580	YES	NO	YES
TCGA-85-8582	YES	NO	YES
TCGA-85-8584	YES	NO	YES
TCGA-85-8664	NO	NO	NO
TCGA-85-8666	NO	NO	NO
TCGA-85-A4CL	YES	NO	YES
TCGA-85-A4CN	YES	NO	YES
TCGA-85-A4JB	NO	NO	NO
TCGA-85-A4JC	NO	NO	NO
TCGA-85-A4PA	NO	NO	NO
TCGA-85-A4QQ	YES	YES	NO
TCGA-85-A4QR	NO	NO	NO
TCGA-85-A50M	NO	NO	NO
TCGA-85-A50Z	NO	NO	NO
TCGA-85-A510	NO	NO	NO
[truncated: 7,898 more rows]

## Sheet: SuppTable6
gene_name	n_syn	n_mis	n_non	n_spl	wmis_cv	wnon_cv	wspl_cv	pmis_cv	ptrunc_cv	pallsubs_cv	qmis_cv	qtrunc_cv	qallsubs_cv	log2FolddNdS	Significant
HLA-A	6	40	20	8	3.15849	22.014	22.014	0.000494261	0	0	0.00363956	0	0	1.65924	FDR < 0.1
HLA-B	3	49	14	6	5.85927	24.8103	24.8103	3.51003e-07	1.4766e-14	2.58682e-14	2.84312e-05	5.98022e-13	1.04766e-12	2.55072	FDR < 0.1
B2M	4	32	9	6	4.54787	15.8956	15.8956	2.99671e-05	5.91693e-10	8.51309e-10	0.000606833	1.59757e-08	2.29853e-08	2.18519	FDR < 0.1
KIR2DL1	17	85	5	0	2.90498	1.71718	1.71718	2.15684e-06	0.306307	1.18569e-05	8.73519e-05	0.605144	0.000220691	1.53853	FDR < 0.1
HSP90AB1	8	71	12	0	3.09994	5.79024	5.79024	6.51044e-05	5.67584e-05	1.36229e-05	0.000620082	0.000919485	0.000220691	1.63224	FDR < 0.1
KIR3DL2	23	104	7	0	2.45633	1.62399	1.62399	8.61112e-06	0.277727	4.60989e-05	0.0002325	0.605144	0.000622336	1.2965	FDR < 0.1
HSP90AA1	8	71	8	2	3.10131	4.18713	4.18713	6.46275e-05	0.00177946	0.000105889	0.000620082	0.0205909	0.00122529	1.63288	FDR < 0.1
HLA-C	8	34	6	4	2.23197	6.69335	6.69335	0.0137236	5.54037e-05	0.00017054	0.0397005	0.000919485	0.00172672	1.15832	FDR < 0.1
IFNG	3	31	4	0	4.74482	3.76888	3.76888	4.49337e-05	0.0553254	0.00021786	0.000620082	0.320097	0.00196074	2.24635	FDR < 0.1
KIR3DL3	25	93	4	1	2.24642	1.37078	1.37078	6.15948e-05	0.531167	0.000281558	0.000620082	0.768295	0.00228062	1.16762	FDR < 0.1
HLA-DRA	7	44	3	0	3.45935	2.22192	2.22192	6.8898e-05	0.260885	0.000361083	0.000620082	0.603762	0.00265888	1.7905	FDR < 0.1
CD8B	5	30	0	0	3.4163	0	0	0.000621388	0.207431	0.000456129	0.00419437	0.592884	0.00307887	1.77243	FDR < 0.1
HSPA6	18	80	4	0	2.36378	3.01963	3.01963	0.000151442	0.0743816	0.000508253	0.00122668	0.354406	0.00316681	1.2411	FDR < 0.1
KLRC4	4	25	0	0	3.27522	0	0	0.00223647	0.15278	0.000930653	0.0104572	0.515632	0.00538449	1.71159	FDR < 0.1
TAP2	7	38	6	3	2.29709	5.0545	5.0545	0.0115109	0.000893802	0.00172818	0.0372954	0.0120663	0.00933217	1.19981	FDR < 0.1
CTSS	6	40	1	0	2.68644	0.541026	0.541026	0.00311186	0.526689	0.00319284	0.012603	0.768295	0.0158017	1.4257	FDR < 0.1
HLA-E	9	43	1	0	2.51028	0.571891	0.571891	0.00228628	0.560741	0.00331642	0.0104572	0.783103	0.0158017	1.32785	FDR < 0.1
IRF1	2	27	2	3	3.53362	5.40567	5.40567	0.00289182	0.0111119	0.00414009	0.0123283	0.100007	0.0186304	1.82115	FDR < 0.1
KIR2DL3	14	56	3	0	2.29423	1.22165	1.22165	0.00134613	0.754714	0.00472528	0.0077946	0.873312	0.0201446	1.19801	FDR < 0.1
HLA-G	14	49	0	1	2.13023	0.477801	0.477801	0.00454188	0.421775	0.00555049	0.0167224	0.697221	0.0224795	1.09101	FDR < 0.1
HSPA8	16	83	5	1	2.12932	1.67845	1.67845	0.00134722	0.291309	0.00583174	0.0077946	0.605144	0.0224938	1.09039	FDR < 0.1
KIR3DL1	30	97	7	1	1.82676	1.59595	1.59595	0.00175434	0.258497	0.00739647	0.00947344	0.603762	0.0272324	0.869287	FDR < 0.1
PSME2	1	21	2	1	4.16894	3.86176	3.86176	0.00232383	0.0955891	0.00838818	0.0104572	0.407511	0.029541	2.05968	FDR < 0.1
NFYA	5	24	0	0	2.0216	0	0	0.0680796	0.0638494	0.0100722	0.128243	0.323238	0.0339937	1.0155	Not Sig
PSMF1	7	30	0	0	2.14481	0	0	0.0266386	0.124382	0.0112381	0.0567823	0.479759	0.0357736	1.10085	FDR < 0.1
HSPA5	11	43	0	0	1.67377	0	0	0.080513	0.0477105	0.0114829	0.134523	0.317984	0.0357736	0.743102	Not Sig
PSMA7	2	19	3	1	2.97233	5.3976	5.3976	0.0167653	0.0198538	0.0168058	0.0427285	0.160816	0.0477301	1.5716	FDR < 0.1
CIITA	44	129	7	3	1.60058	1.39683	1.39683	0.00428251	0.354835	0.0168946	0.0165183	0.638702	0.0477301	0.678591	FDR < 0.1
PDIA3	5	38	4	0	2.65046	2.94547	2.94547	0.00550646	0.101459	0.0170886	0.0193923	0.410911	0.0477301	1.40624	FDR < 0.1
RFXAP	2	11	4	0	1.58872	7.84629	7.84629	0.37506	0.00557309	0.0214378	0.421943	0.0564276	0.057882	0.66786	Not Sig
CTSB	10	29	0	0	1.5764	0	0	0.160658	0.0459556	0.0231848	0.220564	0.317984	0.0605798	0.656632	Not Sig
CD74	2	20	1	2	3.08173	3.92693	3.92693	0.012422	0.0844519	0.0292167	0.0386992	0.380033	0.0739549	1.62374	FDR < 0.1
HSPA1L	26	82	2	0	1.62628	0.690891	0.690891	0.0195431	0.593253	0.0353068	0.0460472	0.808778	0.0861261	0.701571	FDR < 0.1
FAS	6	33	1	1	2.32397	1.01232	1.01232	0.0155313	0.987506	0.0364933	0.0427285	0.987506	0.0861261	1.21659	FDR < 0.1
PSMB8	4	29	2	0	2.66965	1.89206	1.89206	0.0103407	0.454232	0.037215	0.0348998	0.735856	0.0861261	1.41665	FDR < 0.1
KLRC3	5	29	5	0	2.36485	3.10535	3.10535	0.0198969	0.0617947	0.0384313	0.0460472	0.323238	0.0864704	1.24175	FDR < 0.1
CD8A	7	26	3	0	2.31215	2.87278	2.87278	0.0174079	0.147659	0.0422691	0.0427285	0.515632	0.0923601	1.20924	FDR < 0.1
KLRC2	6	30	3	1	2.39672	2.23327	2.23327	0.0134147	0.207262	0.0435708	0.0397005	0.592884	0.0923601	1.26106	FDR < 0.1
CANX	7	47	3	0	2.07107	0.982903	0.982903	0.0237025	0.979038	0.0444697	0.0518893	0.987506	0.0923601	1.05038	FDR < 0.1
TAPBP	11	43	4	0	2.00135	1.9761	1.9761	0.0172126	0.260711	0.0542664	0.0427285	0.603762	0.10753	1.00097	FDR < 0.1
HLA-F	8	31	1	0	2.04222	0.626823	0.626823	0.0320159	0.632857	0.0556735	0.0664946	0.813489	0.10753	1.03014	FDR < 0.1
HLA-DMB	7	28	1	1	2.30027	1.53258	1.53258	0.0164884	0.599094	0.0557562	0.0427285	0.808778	0.10753	1.2018	FDR < 0.1
PSME3	3	21	2	0	2.66755	1.6538	1.6538	0.0210936	0.554867	0.0682899	0.0474606	0.783103	0.128639	1.41552	FDR < 0.1
HLA-DOB	10	21	0	0	1.31015	0	0	0.438526	0.0510345	0.0729946	0.473608	0.317984	0.134376	0.389727	Not Sig
KIR2DL4	22	56	1	1	1.46193	0.505695	0.505695	0.106057	0.305932	0.0859875	0.165204	0.605144	0.154777	0.547872	Not Sig
KLRC1	9	31	2	0	1.81596	0.734188	0.734188	0.0673516	0.674535	0.104904	0.128243	0.840574	0.184723	0.860731	Not Sig
KLRD1	3	17	2	1	2.4466	2.57694	2.57694	0.0443616	0.208721	0.111677	0.0898322	0.592884	0.192465	1.29078	FDR < 0.1
HSPA1A	3	18	0	0	2.18449	0	0	0.0775845	0.417799	0.120377	0.134523	0.697221	0.203089	1.1273	Not Sig
HLA-DPA1	5	21	2	0	2.19541	2.33591	2.33591	0.0458741	0.325633	0.122857	0.0906294	0.628007	0.203089	1.13449	FDR < 0.1
TNF	6	20	1	1	2.01283	2.21866	2.21866	0.0698017	0.349758	0.171897	0.128499	0.638702	0.278473	1.00922	Not Sig
TAP1	15	44	5	1	1.52461	2.08258	2.08258	0.120775	0.145037	0.182177	0.181162	0.515632	0.284543	0.60844	Not Sig
HLA-DOA	11	28	1	0	1.74162	0.805724	0.805724	0.0813783	0.829435	0.183641	0.134523	0.913435	0.284543	0.800431	Not Sig
HSPA1B	4	18	0	0	1.87953	0	0	0.138191	0.382659	0.186183	0.193426	0.669506	0.284543	0.910374	Not Sig
HSPA2	30	67	2	0	1.44782	1.1032	1.1032	0.0759503	0.894237	0.203306	0.134523	0.92197	0.304959	0.533877	Not Sig
PSME1	2	15	1	1	2.32922	2.15006	2.15006	0.0798035	0.388479	0.207443	0.134523	0.669506	0.305507	1.21985	Not Sig
IFI30	4	16	0	2	2.0752	2.26525	2.26525	0.0924528	0.346147	0.216203	0.149773	0.638702	0.312722	1.05325	Not Sig
HLA-DMA	7	22	3	0	1.73109	2.43164	2.43164	0.137052	0.214992	0.232383	0.193426	0.592884	0.330229	0.791681	Not Sig
LGMN	14	42	3	0	1.57492	1.10867	1.10867	0.103082	0.870637	0.249717	0.163718	0.919169	0.348743	0.65528	Not Sig
HLA-DQA2	10	26	1	0	1.64209	0.711887	0.711887	0.134018	0.730793	0.254135	0.193426	0.865267	0.348897	0.715531	Not Sig
CTSL	8	30	2	0	1.65251	0.874551	0.874551	0.138503	0.859313	0.260523	0.193426	0.919169	0.351706	0.724661	Not Sig
NFYC	8	26	2	1	1.71612	1.16296	1.16296	0.119886	0.819117	0.282241	0.181162	0.913435	0.374778	0.779148	Not Sig
PSMB11	15	40	3	0	1.45659	2.09574	2.09574	0.174856	0.27739	0.293773	0.234865	0.605144	0.3838	0.542594	Not Sig
HLA-DQB1	8	23	1	0	1.59596	0.694313	0.694313	0.190127	0.713026	0.327504	0.244449	0.865267	0.421077	0.674423	Not Sig
CD4	18	42	1	2	1.39988	0.852548	0.852548	0.199779	0.791962	0.352703	0.252845	0.903506	0.446389	0.485307	Not Sig
ERAP2	17	56	7	2	1.32991	1.66596	1.66596	0.262457	0.219587	0.374536	0.322106	0.592884	0.46673	0.411323	Not Sig
RFX5	17	52	5	2	1.32979	1.69427	1.69427	0.268121	0.250928	0.394059	0.324146	0.603762	0.483618	0.411195	Not Sig
HSPA4	8	40	5	0	1.55285	1.41435	1.41435	0.176874	0.529479	0.40141	0.234865	0.768295	0.485287	0.634921	Not Sig
HSPBP1	5	20	2	0	1.69806	1.69279	1.69279	0.188466	0.52785	0.409135	0.244449	0.768295	0.487352	0.763886	Not Sig
PSMB9	5	15	3	0	1.50565	2.30678	2.30678	0.339187	0.249394	0.425479	0.38696	0.603762	0.492859	0.590382	Not Sig
PSMB10	5	10	0	0	1.04659	0	0	0.923137	0.20412	0.425928	0.923137	0.592884	0.492859	0.0656897	Not Sig
HLA-DRB5	1	7	0	0	1.35944	0	0	0.616743	0.296115	0.447505	0.640464	0.605144	0.510534	0.443011	Not Sig
ERAP1	14	46	5	0	1.36384	1.19913	1.19913	0.262333	0.725391	0.532061	0.322106	0.865267	0.598569	0.447675	Not Sig
NFYB	4	16	2	0	1.57299	1.10776	1.10776	0.302165	0.899205	0.567444	0.359932	0.92197	0.623722	0.65351	Not Sig
PSMB6	5	16	1	1	1.52009	1.72632	1.72632	0.32148	0.51347	0.56982	0.37739	0.768295	0.623722	0.604158	Not Sig
RFXANK	5	15	2	0	1.51899	1.69108	1.69108	0.328732	0.5286	0.581956	0.38039	0.768295	0.628513	0.603111	Not Sig
CREB1	2	13	0	1	1.5133	0.800252	0.800252	0.414256	0.834496	0.623649	0.453442	0.913435	0.664679	0.597702	Not Sig
MEX3B	23	49	1	0	1.21732	0.722493	0.722493	0.412577	0.737079	0.636838	0.453442	0.865267	0.669921	0.283712	Not Sig
HLA-DPB1	7	16	2	0	1.2895	1.49174	1.49174	0.523188	0.621324	0.772022	0.557608	0.811814	0.801715	0.366815	Not Sig
CALR	10	25	2	1	1.21744	1.38718	1.38718	0.56006	0.621388	0.799504	0.589154	0.811814	0.819745	0.283849	Not Sig
HLA-DQA1	12	18	0	1	0.956758	0.638809	0.638809	0.899218	0.642757	0.897644	0.910459	0.813489	0.907035	-0.0637744	Not Sig
HLA-DRB1	5	8	1	0	0.803481	0.84808	0.84808	0.660651	0.873778	0.907035	0.677376	0.919169	0.907035	-0.315664	Not Sig
Supplementary Table 5.dN/dS for the list of escape genes
